# Supplementary material for: Orientation and contrast deviance examined: Contrast effects mimic deviant-related negativity yet neither produce the canonical neural correlate of prediction error
Source: PLoS One. 2024 Mar 15;19(3):e0299948. doi: 10.1371/journal.pone.0299948 (PMC10942059; doi:10.1371/journal.pone.0299948)
Supplement: S1 Data — (XLSX) [file pone.0299948.s004.xlsx]

## Sheet: Sheet1
Participant ID	orientation LogX	orientation LogY_central	orientation LogY_peripheral	contrast LogX	contrast LogY_central	contrast LogY_peripheral
1	0.845098	0.0939045	0.0871502	-1	0.0757207	0.158362
1	1.23045	0.444937	0.400564	-0.853872	0.221849	0.275223
1	1.43136	0.562293	0.48734	-0.69897	0.433656	0.460088
1	1.5682	0.606967	0.564271	-0.60206	0.500602	0.51491
1	1.6721	0.657577	0.664208	-0.455932	0.646264	0.628389
1	1.75587	0.704919	0.683365	-0.346787	0.753328	0.731499
1	1.82607	0.71536	0.762639	-0.221849	0.845098	0.868812
1	1.88649	0.748862	0.764787	-0.124939	0.875994	0.885785
1	1.93952	0.875061	0.894433	-0.0222764	0.927285	0.935759
2	0.845098	0.176091	0.133539	-1	0.129095	0.268845
2	1.23045	0.453318	0.437613	-0.853872	0.393784	0.372912
2	1.43136	0.555408	0.463111	-0.69897	0.514446	0.564271
2	1.5682	0.606755	0.546543	-0.60206	0.646264	0.564271
2	1.6721	0.682102	0.577236	-0.455932	0.692237	0.695004
2	1.75587	0.675699	0.68842	-0.346787	0.760566	0.735954
2	1.82607	0.764004	0.771521	-0.221849	0.823909	0.823909
2	1.88649	0.814248	0.839669	-0.124939	0.877685	0.892095
2	1.93952	0.937125	0.932474	-0.0222764	0.914734	0.934498
3	0.845098	0.0939045	0.261521	-1	0.383217	0.418143
3	1.23045	0.444937	0.347773	-0.853872	0.490694	0.488551
3	1.43136	0.562293	0.433656	-0.69897	0.549208	0.529039
3	1.5682	0.606967	0.508155	-0.60206	0.547012	0.524546
3	1.6721	0.657577	0.565848	-0.455932	0.655138	0.621365
3	1.75587	0.704919	0.646264	-0.346787	0.677781	0.643453
3	1.82607	0.71536	0.729459	-0.221849	0.746395	0.79588
3	1.88649	0.748862	0.793128	-0.124939	0.803705	0.831976
3	1.93952	0.875061	0.93044	-0.0222764	0.861697	0.837273
