# Supplementary material for: Orientation and contrast deviance examined: Contrast effects mimic deviant-related negativity yet neither produce the canonical neural correlate of prediction error
Source: PLoS One. 2024 Mar 15;19(3):e0299948. doi: 10.1371/journal.pone.0299948 (PMC10942059; doi:10.1371/journal.pone.0299948)
Supplement: S2 Data — (XLSX) [file pone.0299948.s005.xlsx]

## Sheet: Sheet1
	Contrast - Hit Rate				Contrast - Reaction Time				Orientation - Hit Rate				Orientation - Reaction Time
	Oddball		Equiprobable control		Oddball		Equiprobable control		Oddball		Equiprobable control		Oddball		Equiprobable control
Participant ID	Central	Periphery	Central	Periphery	Central	Periphery	Central	Periphery	Central	Periphery	Central	Periphery	Central	Periphery	Central	Periphery
1	55.5556	96	64.2857	83.3333	452.719	461.626	452.813	398.473	62.963	92	92.3077	100	477.207	370.149	427.422	401.615
2	44	62.5	53.8462	50	590.542	539.127	421.942	426.948	44	61.5385	50	41.6667	482.303	472.447	449.836	453.141
3	53.8462	80	46.1538	92.3077	540.091	437.035	494.182	412.507	50	92.3077	69.2308	85.7143	626.992	433.454	527.452	459.827
4	95.8333	92	91.6667	92.3077	435.954	443.894	404.815	411.786	92	85.1852	100	85.7143	412.628	390.491	383.252	380.224
5	76	75	69.2308	83.3333	551.278	646.851	480.077	624.433	32	68	84.6154	75	645.78	609.907	470.366	625.759
6	83.3333	88.4615	83.3333	92.3077	422.437	385.136	538.932	437.63	71.4286	84.6154	78.5714	92.3077	423.822	371.839	498.475	359.558
7	69.2308	85.1852	61.5385	78.5714	638.152	500.619	617.473	393.999	72	80	75	91.6667	657.021	540.036	554.509	494.204
8	75	83.3333	83.3333	75	596.587	535.86	607.252	526.721	40	58.3333	53.8462	83.3333	631.339	678.551	646.853	514.708
9	80	83.3333	69.2308	91.6667	532.303	470.944	570.574	502.384	91.6667	64	58.3333	84.6154	485.152	499.651	551.256	398.988
10	66.6667	64	83.3333	91.6667	522.634	406.477	391.082	431.967	53.8462	100	69.2308	66.6667	443.931	422.16	453.445	499.163
11	66.6667	61.5385	75	30.7692	676.998	497.162	579.818	644.374	53.8462	72	50	58.3333	615.467	532.994	645.521	663.298
12	76	96	61.5385	92.3077	469.472	425.124	506.988	381.669	91.6667	88	75	100	470.888	441.017	474.253	385.49
13	92	77.7778	100	84.6154	554.136	555.694	565.256	503.331	95.8333	91.6667	83.3333	91.6667	572.752	503.17	594.634	509.72
14	83.3333	88.4615	83.3333	83.3333	607.094	495.676	572.254	607.039	76	60	75	75	553.863	542.074	602.154	571.317
15	88	44	84.6154	91.6667	457.745	271.043	443.462	359.246	84	100	92.3077	100	447.7	410.716	538.617	393.929
16	37.5	75	50	91.6667	461.263	457.703	481.608	461.776	69.2308	91.6667	46.1538	83.3333	475.75	451.628	500.533	433.202
