# Supplementary material for: Orientation and contrast deviance examined: Contrast effects mimic deviant-related negativity yet neither produce the canonical neural correlate of prediction error
Source: PLoS One. 2024 Mar 15;19(3):e0299948. doi: 10.1371/journal.pone.0299948 (PMC10942059; doi:10.1371/journal.pone.0299948)
Supplement: S3 Data — (XLSX) [file pone.0299948.s006.xlsx]

## Sheet: Central_Fig2
				Amplitudes (μV) over Time (ms)
Participant ID	ROI	Feature(1=orientation,2=contrast)	Stimulus(1=S,2=D,3=C)	-100	-98	-96	-94	-92	-90	-88	-86	-84	-82	-80	-78	-76	-74	-72	-70	-68	-66	-64	-62	-60	-58	-56	-54	-52	-50	-48	-46	-44	-42	-40	-38	-36	-34	-32	-30	-28	-26	-24	-22	-20	-18	-16	-14	-12	-10
1	LPO	2	1	0.19845	0.187208	0.175967	0.164053	0.151001	0.136664	0.121198	0.104768	0.0875835	0.0698094	0.0514427	0.0325436	0.0131986	-0.00625457
2	LPO	2	1	-0.0171874	-0.00547089	0.00683366	0.0185485	0.0283765	0.0351117	0.0378283	0.0361532	0.0303309	0.0212348	0.0102338	-0.00111625	-0.0112637	-0.0190483
3	LPO	2	1	0.0215926	0.022587	0.0241185	0.025833	0.027201	0.0276098	0.0264821	0.0234334	0.018349	0.011452	0.00327072	-0.005438	-0.0138175	-0.0210888
4	LPO	2	1	0.119171	0.114443	0.10807	0.0999351	0.0902303	0.0792855	0.0675511	0.0553323	0.0428328	0.0300776	0.0169921	0.00356596	-0.0100556	-0.0234686
5	LPO	2	1	0.0657652	0.0664849	0.0632412	0.056649	0.0476651	0.0374002	0.0269185	0.0171156	0.00866768	0.00201197	-0.00263308	-0.00525126	-0.0059188	-0.0048151
6	LPO	2	1	-0.078088	-0.0676024	-0.0539772	-0.0381204	-0.0212542	-0.00475767	0.0100537	0.0220285	0.0303529	0.0346044	0.0347516	0.0311782	0.0245619	0.0158069
7	LPO	2	1	0.0387526	0.0395382	0.0404703	0.0411831	0.0412642	0.0402717	0.0378301	0.0336243	0.0275098	0.0195419	0.0099969	-0.000603457	-0.0115373	-0.0219672
8	LPO	2	1	0.0201748	0.0329987	0.0396386	0.0408609	0.0378455	0.0318761	0.0241117	0.0153622	0.00613571	-0.00326429	-0.0125914	-0.0214713	-0.0292232	-0.0349565
9	LPO	2	1	0.0295873	0.0263243	0.0224833	0.018349	0.0141097	0.00982624	0.00546401	0.000969644	-0.00369235	-0.00847292	-0.0132057	-0.0176134	-0.0213527	-0.0240979
10	LPO	2	1	0.143006	0.131268	0.120137	0.109835	0.100236	0.0908659	0.0810284	0.0698227	0.0563957	0.0401569	0.0208828	-0.000991583	-0.0244813	-0.0480825
11	LPO	2	1	0.130179	0.127659	0.122296	0.113936	0.102837	0.0896003	0.0750916	0.0601005	0.0453113	0.0311699	0.0178323	0.00532205	-0.00642268	-0.0173687
12	LPO	2	1	0.155628	0.148957	0.140699	0.130384	0.117676	0.102413	0.084668	0.0647239	0.0431162	0.0206279	-0.00177427	-0.0229643	-0.0417827	-0.057169
13	LPO	2	1	0.134221	0.110926	0.0901631	0.0722023	0.0569141	0.0439601	0.0328612	0.0231657	0.0144792	0.00659217	-0.000615189	-0.00707515	-0.0127749	-0.0176601
14	LPO	2	1	-0.00693761	-0.010241	-0.00923485	-0.00480906	0.00179077	0.0091845	0.0160785	0.0214268	0.0245149	0.0249919	0.0228221	0.0182659	0.011728	0.00371958
15	LPO	2	1	0.0766125	0.0683914	0.0623892	0.0585728	0.0566714	0.0561489	0.056336	0.0563186	0.0551321	0.0518197	0.0455289	0.0358177	0.0226112	0.0064023
16	LPO	2	1	-0.141807	-0.136855	-0.128185	-0.115713	-0.0997121	-0.0807993	-0.0598808	-0.0380899	-0.0166698	0.00313127	0.0201865	0.0336501	0.042993	0.0481287
17	LPO	2	1	-0.0625455	-0.0539011	-0.045432	-0.0374334	-0.0301667	-0.0238448	-0.0185871	-0.014421	-0.0112627	-0.00892478	-0.00712664	-0.00551742	-0.00374894	-0.00149294
18	LPO	2	1	0.563489	0.479029	0.401932	0.334754	0.278748	0.233625	0.197635	0.167658	0.139732	0.109727	0.0739345	0.0301212	-0.0222041	-0.0815582
1	LPO	2	2	0.206687	0.190588	0.171966	0.151314	0.129585	0.107994	0.0878176	0.0698093	0.0542188	0.0406946	0.0283464	0.0162101	0.00344375	-0.0102102
2	LPO	2	2	-0.0947733	-0.0837371	-0.0701251	-0.0549187	-0.0393402	-0.0246555	-0.0119992	-0.00210939	0.00473432	0.00873776	0.0105215	0.0108918	0.010704	0.0106153
3	LPO	2	2	-0.0218763	-0.0146864	-0.00737536	-0.000390161	0.00574543	0.010493	0.0134142	0.0142331	0.0129115	0.00966507	0.004941	-0.00063816	-0.0063691	-0.0115856
4	LPO	2	2	-0.127384	-0.127839	-0.124654	-0.117732	-0.106828	-0.0918344	-0.0727846	-0.0503293	-0.0256928	-0.000798599	0.0220318	0.0405649	0.0529195	0.0581894
5	LPO	2	2	0.0466703	0.0551398	0.0607377	0.0627673	0.0610328	0.0558674	0.0481028	0.038816	0.0292084	0.0203656	0.0130745	0.00775249	0.00439047	0.00266746
6	LPO	2	2	0.028403	0.02331	0.0199128	0.0179315	0.0171382	0.0174379	0.0188395	0.0213151	0.0247045	0.0286166	0.0323617	0.0350842	0.035818	0.0337321
7	LPO	2	2	0.0803927	0.0907343	0.0976234	0.100219	0.0979477	0.0906218	0.0785175	0.0623025	0.04306	0.0222082	0.00131719	-0.0180303	-0.0344109	-0.046751
8	LPO	2	2	0.0686312	0.0622956	0.0523354	0.0397606	0.0261632	0.0133709	0.00313429	-0.00340393	-0.00582018	-0.00452176	-0.000616243	0.00447869	0.0093114	0.0128605
9	LPO	2	2	0.0825555	0.0676868	0.052803	0.0384567	0.0252071	0.0135743	0.00397997	-0.00328826	-0.00815283	-0.0107562	-0.0114567	-0.0107538	-0.00928134	-0.00766462
10	LPO	2	2	0.0643138	0.0659946	0.0698099	0.0745959	0.0786974	0.0801942	0.0773598	0.0689177	0.0543671	0.0341113	0.00941438	-0.0176914	-0.0448124	-0.0695186
11	LPO	2	2	0.129018	0.124066	0.118815	0.112601	0.104826	0.0950349	0.0830528	0.0689185	0.052934	0.0355976	0.0175163	-0.000597392	-0.0180426	-0.034163
12	LPO	2	2	-0.0188189	-0.00427083	0.00943076	0.0212	0.0300358	0.0351133	0.0359742	0.0324906	0.0249832	0.0141963	0.00123012	-0.0125084	-0.0255123	-0.0363111
13	LPO	2	2	0.0603323	0.0581502	0.0533756	0.0466388	0.0387163	0.030477	0.0227332	0.0160403	0.0106832	0.00669874	0.00384763	0.00182139	0.000265545	-0.00104068
14	LPO	2	2	-0.0741668	-0.0679772	-0.0546387	-0.0360038	-0.014655	0.00645791	0.0245818	0.0374328	0.0435211	0.0422537	0.0339223	0.0196899	0.00123012	-0.0194418
15	LPO	2	2	-0.0465875	-0.0350844	-0.0209295	-0.00500516	0.0114483	0.0269479	0.0400609	0.049506	0.0543985	0.0543005	0.0492413	0.0397533	0.0267187	0.0112733
16	LPO	2	2	-0.0360983	-0.0274473	-0.0189057	-0.0107227	-0.00319034	0.00339421	0.00877676	0.0127464	0.0152085	0.0161999	0.0158665	0.014478	0.0123662	0.00990381
17	LPO	2	2	0.0137866	0.00802359	0.00105903	-0.00631754	-0.0132263	-0.0188452	-0.0225397	-0.0239687	-0.023121	-0.0202832	-0.0159614	-0.0107292	-0.00516512	0.000308556
18	LPO	2	2	0.137029	0.106608	0.0829559	0.0671069	0.0587106	0.056087	0.0565142	0.0567753	0.0537182	0.0449219	0.0290551	0.00628924	-0.0218554	-0.0527886
1	LPO	2	3	0.0675957	0.0671878	0.0657885	0.064185	0.0630034	0.0624893	0.0625043	0.0622255	0.0604665	0.055863	0.047126	0.0335872	0.0153474	-0.00653123
2	LPO	2	3	-0.0130371	-0.00902303	-0.00452079	-0.000292562	0.0029702	0.00478948	0.00496419	0.00363977	0.00125034	-0.00155307	-0.00403232	-0.00552938	-0.005592	-0.00405405
3	LPO	2	3	-0.0222826	-0.0188302	-0.0157225	-0.0127146	-0.00971204	-0.00680548	-0.00424827	-0.00237601	-0.00150632	-0.00182231	-0.00330288	-0.00569036	-0.00850281	-0.0111455
4	LPO	2	3	0.231236	0.222946	0.208965	0.189129	0.164309	0.136126	0.106716	0.0781304	0.0521453	0.0298865	0.0117794	-0.00240111	-0.0132816	-0.0216304
5	LPO	2	3	0.0755873	0.0742704	0.0702851	0.063926	0.0556424	0.0459177	0.0352007	0.0239103	0.0124745	0.00136263	-0.00887767	-0.0176885	-0.0244551	-0.0286755
6	LPO	2	3	0.0764863	0.077932	0.0819621	0.0867002	0.0900059	0.0899163	0.084994	0.0746934	0.0594117	0.0404415	0.0196704	-0.000825996	-0.0191832	-0.0341397
7	LPO	2	3	-0.114663	-0.0982028	-0.0836352	-0.0707593	-0.0592312	-0.0485765	-0.0383266	-0.0281848	-0.0180454	-0.00796578	0.00181234	0.0110301	0.0194341	0.0269229
8	LPO	2	3	0.169497	0.179351	0.183723	0.182207	0.174356	0.159765	0.138146	0.109742	0.0755179	0.0373779	-0.00195437	-0.0393401	-0.0714249	-0.0954953
9	LPO	2	3	0.00570939	0.00536788	0.00438381	0.00304678	0.00157896	8.85222e-05	-0.001411	-0.00299984	-0.00479635	-0.00689389	-0.00931226	-0.011931	-0.0145196	-0.0167478
10	LPO	2	3	-0.0169992	-0.0121867	-0.00423476	0.00613947	0.0177465	0.029002	0.0382598	0.0439008	0.044671	0.0398425	0.0293337	0.0138778	-0.00515552	-0.0258624
11	LPO	2	3	0.131109	0.11666	0.102136	0.0880644	0.0748061	0.0624998	0.0510779	0.0402432	0.0295676	0.0186113	0.0070017	-0.00536085	-0.0183095	-0.031373
12	LPO	2	3	-0.00430926	0.021213	0.044513	0.063746	0.0773966	0.0844397	0.0845175	0.0778606	0.065383	0.0485505	0.029191	0.00930655	-0.00913572	-0.0244516
13	LPO	2	3	0.194579	0.180843	0.167163	0.152488	0.135686	0.115882	0.0926883	0.066401	0.0379531	0.00887832	-0.0189879	-0.0437525	-0.0638753	-0.0783877
14	LPO	2	3	-0.0313538	-0.0344787	-0.0349521	-0.0322666	-0.0263996	-0.0178918	-0.00775238	0.00255697	0.0113741	0.0171005	0.0184514	0.0148526	0.00647805	-0.00567327
15	LPO	2	3	-0.053029	-0.0526003	-0.0448861	-0.0307728	-0.012198	0.00799115	0.0266289	0.0406286	0.0475514	0.0459258	0.03549	0.0172971	-0.00657306	-0.0333117
16	LPO	2	3	-0.151594	-0.141842	-0.128515	-0.112255	-0.0939902	-0.0748158	-0.0558053	-0.0379216	-0.0219069	-0.00825255	0.00282643	0.0113936	0.0176639	0.0220386
17	LPO	2	3	-0.0357473	-0.03587	-0.0396869	-0.0455834	-0.0515819	-0.0557789	-0.056653	-0.0533928	-0.0459637	-0.0350989	-0.0220522	-0.00829273	0.00481225	0.0162902
18	LPO	2	3	0.895539	0.709203	0.537203	0.386718	0.262672	0.167263	0.0995065	0.0554721	0.028669	0.0112861	-0.00479424	-0.0261083	-0.0570142	-0.0987242
1	MPO	2	1	0.183768	0.165173	0.150023	0.137921	0.128362	0.120958	0.115322	0.110808	0.106546	0.101475	0.0942376	0.0836484	0.0687643	0.0492973	0.0256551	-0.000943537	-0.0285243	-0.0548915	-0.077745	-0.095171	-0.105891	-0.109451	-0.106174	-0.0970961	-0.0837757	-0.0678053	-0.0507499	-0.0338692	-0.0179553	-0.00337051	0.00989763	0.0220793	0.0332962	0.0434364	0.0518796	0.0574698	0.0586875	0.0537354	0.0411316	0.0200589	-0.00909032	-0.0443986	-0.0825133	-0.118886	-0.148417	-0.166294
2	MPO	2	1	-0.0492881	-0.0273651	-0.00374551	0.0193373	0.0394387	0.0543487	0.0624118	0.0629442	0.0563214	0.0439765	0.0281097	0.0112198	-0.00426321	-0.0165333	-0.0246521	-0.028727	-0.0298342	-0.0296265	-0.029946	-0.0322449	-0.0371809	-0.0444255	-0.0525887	-0.0595338	-0.0629252	-0.0607258	-0.0519364	-0.0368597	-0.017278	0.00379871	0.022756	0.0360445	0.041103	0.0370078	0.0248116	0.00750935	-0.0105664	-0.0245577	-0.0301948	-0.0248307	-0.00818445	0.0172721	0.0466055	0.0731617	0.089706	0.0897474
3	MPO	2	1	0.032282	0.0337686	0.0360583	0.0386216	0.0406668	0.041278	0.0395921	0.0350341	0.0274327	0.0171213	0.00488989	-0.00813007	-0.0206578	-0.0315287	-0.0398726	-0.0452853	-0.0478781	-0.0482033	-0.0470984	-0.0454823	-0.044111	-0.0433895	-0.0433003	-0.0434143	-0.0430253	-0.0413758	-0.0378557	-0.032218	-0.0246854	-0.0159561	-0.00704283	0.000928431	0.00703668	0.0107724	0.0122012	0.0119963	0.0113036	0.0114688	0.0136781	0.0186316	0.026249	0.0355904	0.0449181	0.0519658	0.0543397	0.0500088
4	MPO	2	1	0.22964	0.219474	0.206989	0.191298	0.171832	0.148426	0.121435	0.0916381	0.0602172	0.0286117	-0.00165852	-0.0291225	-0.0525561	-0.0710857	-0.0842588	-0.0920968	-0.0949885	-0.0936886	-0.0891827	-0.082535	-0.0748191	-0.0668953	-0.0594078	-0.0527527	-0.0470347	-0.0421456	-0.0377366	-0.0333836	-0.028619	-0.0230265	-0.0163051	-0.00830641	0.000861028	0.0107645	0.0206727	0.0295072	0.0360479	0.0389574	0.0370904	0.0296971	0.0166735	-0.00119732	-0.0222853	-0.0441917	-0.0640535	-0.0789191
5	MPO	2	1	0.0610311	0.0557906	0.0473485	0.036838	0.0256609	0.0152464	0.00677945	0.0010265	-0.00173481	-0.00169947	0.000549218	0.00420513	0.00843418	0.0125195	0.0159478	0.0184933	0.0201451	0.0210102	0.0212929	0.0211558	0.0206747	0.0197997	0.0183761	0.0161893	0.0129896	0.00856412	0.00274377	-0.00459334	-0.013453	-0.0237812	-0.035406	-0.0480955	-0.0614396	-0.0749044	-0.0877404	-0.0990198	-0.107674	-0.112539	-0.112485	-0.106532	-0.0940166	-0.0747515	-0.0490952	-0.018004	0.0170376	0.0541765
6	MPO	2	1	0.00253882	0.00426663	0.00681025	0.00980169	0.0127935	0.0153374	0.0170721	0.0177319	0.0171912	0.0154569	0.0126309	0.00892028	0.00456205	-0.000174343	-0.00501803	-0.00970789	-0.0139749	-0.0175865	-0.0203271	-0.0220437	-0.0226547	-0.022154	-0.0206447	-0.0183294	-0.0154896	-0.0124428	-0.00947002	-0.00678308	-0.00446092	-0.00243976	-0.000522373	0.00159809	0.00422757	0.00758829	0.011713	0.0163921	0.021169	0.0253612	0.028176	0.0288569	0.0268447	0.0219476	0.0144184	0.00495396	-0.00537097	-0.0152762
7	MPO	2	1	0.297462	0.284239	0.271123	0.257034	0.240728	0.220943	0.19669	0.167229	0.13237	0.0925658	0.0488531	0.00298924	-0.0427901	-0.0859727	-0.124045	-0.154841	-0.176726	-0.188968	-0.191704	-0.185948	-0.173448	-0.156306	-0.136742	-0.116853	-0.098323	-0.0822771	-0.0691356	-0.0587583	-0.0503631	-0.0428248	-0.0347173	-0.0245807	-0.0112204	0.00603124	0.0269966	0.0504936	0.0744221	0.0957436	0.111009	0.11684	0.11059	0.0910545	0.0587964	0.0163349	-0.0321316	-0.0812234
8	MPO	2	1	-0.0642267	-0.0418504	-0.0262327	-0.0164819	-0.0111546	-0.00864841	-0.00755104	-0.00694558	-0.00639868	-0.00587253	-0.00552162	-0.00545927	-0.00542964	-0.00486061	-0.00283942	0.00162892	0.00933784	0.0205869	0.0350128	0.0514774	0.068235	0.0832401	0.0944995	0.100423	0.100143	0.0936256	0.08163	0.0654845	0.0468616	0.0272908	0.00807223	-0.0100935	-0.0269597	-0.0427312	-0.0578076	-0.0725312	-0.0869433	-0.100556	-0.112389	-0.120906	-0.124281	-0.120642	-0.108386	-0.0864747	-0.0546845	-0.0136902
9	MPO	2	1	0.0268449	0.0242549	0.0211798	0.017815	0.0142836	0.0106222	0.00681185	0.00283336	-0.00130924	-0.00554365	-0.00971553	-0.0135916	-0.0169078	-0.0194258	-0.0209816	-0.0215311	-0.0211664	-0.0201108	-0.018667	-0.0171928	-0.0160085	-0.0153136	-0.0151856	-0.0155377	-0.0161222	-0.0166238	-0.0166514	-0.0158646	-0.0140266	-0.0110717	-0.00712679	-0.00249107	0.00242069	0.00711602	0.0111373	0.0141384	0.0159648	0.0166639	0.0164548	0.0156901	0.0147338	0.0139129	0.0134186	0.013258	0.0132683	0.0131766
10	MPO	2	1	0.0448086	0.0405939	0.0374399	0.0353668	0.034169	0.0334124	0.0325436	0.0308787	0.0277742	0.0227317	0.0154748	0.00612346	-0.00486744	-0.0166864	-0.0282835	-0.0385146	-0.0462674	-0.050717	-0.0514028	-0.0483727	-0.0421839	-0.0337943	-0.0244733	-0.0155996	-0.00842178	-0.00387471	-0.00233557	-0.0036167	-0.006906	-0.0109324	-0.0141641	-0.0150612	-0.0124309	-0.00568271	0.00494526	0.0183535	0.0327341	0.0457673	0.0550584	0.0585758	0.0550642	0.044412	0.0277212	0.00721949	-0.0140735	-0.0328253
11	MPO	2	1	0.168473	0.165576	0.157227	0.143781	0.126337	0.10647	0.0859891	0.0663356	0.0485084	0.0328825	0.0192246	0.00700826	-0.00436225	-0.0152217	-0.0254742	-0.0345316	-0.0413359	-0.0447841	-0.0439161	-0.0383214	-0.0283819	-0.0152329	-0.000721514	0.0128565	0.0232213	0.0285517	0.0279282	0.0214597	0.0104697	-0.0028537	-0.0157607	-0.0255316	-0.0301284	-0.0287262	-0.0220062	-0.0122222	-0.0027495	0.00245445	-0.000192904	-0.0129856	-0.0361503	-0.0673445	-0.101774	-0.132769	-0.15282	-0.154873
12	MPO	2	1	0.144547	0.140657	0.135092	0.127427	0.117396	0.104865	0.0898841	0.0725716	0.0532062	0.0322379	0.0102883	-0.0117531	-0.0327964	-0.0516194	-0.0669651	-0.077756	-0.0831909	-0.0829856	-0.077424	-0.067392	-0.0543043	-0.0398247	-0.0257099	-0.0135664	-0.00457194	0.00063057	0.00210323	0.000486419	-0.00306508	-0.00713911	-0.0102575	-0.011154	-0.00902613	-0.00373332	0.00412003	0.0131837	0.0216319	0.027344	0.0283411	0.0232205	0.0115072	-0.00598783	-0.0272136	-0.0490055	-0.0675415	-0.0788967
13	MPO	2	1	-0.0708477	-0.0627702	-0.0511103	-0.0361492	-0.0188516	-0.000624166	0.016845	0.031893	0.0430896	0.0495121	0.0507343	0.0469843	0.0389522	0.0276744	0.0143212	4.60373e-05	-0.0141529	-0.0275883	-0.0397219	-0.0502943	-0.0590689	-0.0657778	-0.0701053	-0.0716453	-0.0700433	-0.0650942	-0.056876	-0.0458914	-0.0330697	-0.0197481	-0.00743989	0.00241001	0.00877756	0.0112456	0.0101421	0.00660514	0.00237352	-0.000530969	-0.000282089	0.00442474	0.0139543	0.0276642	0.0439154	0.0602811	0.074022	0.0825643
14	MPO	2	1	-0.0191886	-0.0256138	-0.0255335	-0.0198605	-0.01001	0.00235863	0.0155746	0.0280962	0.0386305	0.0461774	0.0500001	0.0497208	0.0451938	0.036611	0.0244961	0.00971396	-0.00651739	-0.0227453	-0.0373959	-0.0489857	-0.0563272	-0.0587455	-0.0562113	-0.0493925	-0.0395955	-0.0285176	-0.017974	-0.00952781	-0.00421452	-0.00225556	-0.00304024	-0.00515545	-0.00676184	-0.00590718	-0.00107717	0.00843622	0.0222566	0.0388271	0.0556281	0.0695844	0.0776532	0.0774776	0.0678809	0.049221	0.0234211	-0.00633419
15	MPO	2	1	0.0575952	0.0513449	0.0462875	0.0424969	0.0398774	0.0381469	0.0369151	0.0356099	0.0336031	0.0302692	0.0250521	0.0176843	0.00816081	-0.0031385	-0.0154781	-0.0278273	-0.0389433	-0.0476445	-0.0529164	-0.0541867	-0.0514305	-0.0451722	-0.0365078	-0.0269338	-0.0180956	-0.011531	-0.00828727	-0.00878783	-0.012632	-0.0186714	-0.0251703	-0.0300867	-0.0315276	-0.028156	-0.0195551	-0.00640467	0.00958976	0.0258834	0.0395693	0.0479669	0.0491706	0.0426001	0.0291909	0.0113491	-0.00738232	-0.0229152
16	MPO	2	1	-0.160263	-0.154655	-0.14483	-0.130697	-0.112574	-0.0911635	-0.0674953	-0.0428523	-0.0186397	0.0037337	0.0229965	0.0381954	0.0487333	0.0545126	0.0559257	0.0538248	0.0494175	0.0440945	0.0392291	0.0359375	0.0349057	0.0362201	0.0393532	0.0432559	0.0465206	0.0476806	0.0454993	0.0392752	0.0290157	0.015545	0.000363996	-0.0145395	-0.0270797	-0.0353877	-0.0382331	-0.0352137	-0.0268913	-0.0146645	-0.000546617	0.0132347	0.0246527	0.0322488	0.0354152	0.034493	0.0306876	0.0257721
17	MPO	2	1	-0.0403534	-0.0330846	-0.0248926	-0.0165724	-0.00885694	-0.00229695	0.00282653	0.00646596	0.00878101	0.0100492	0.0105689	0.0106187	0.0103556	0.00986164	0.0091613	0.0082513	0.00720642	0.0061649	0.00533382	0.00493715	0.00516023	0.00611872	0.00776901	0.00991032	0.0122193	0.0143117	0.0158666	0.0167004	0.0168008	0.0163857	0.0158135	0.0155439	0.0159372	0.0171375	0.0189659	0.0208716	0.0220196	0.0214063	0.0180786	0.0114131	0.00133957	-0.0114527	-0.0255275	-0.0388306	-0.0489543	-0.0535617
18	MPO	2	1	0.563536	0.469998	0.386814	0.316625	0.260376	0.217309	0.185036	0.159833	0.137163	0.112493	0.0817853	0.042602	-0.00575284	-0.0619719	-0.122988	-0.184418	-0.241281	-0.289036	-0.324043	-0.344354	-0.349752	-0.341617	-0.322567	-0.29591	-0.264947	-0.23248	-0.200265	-0.169001	-0.138233	-0.106784	-0.0730493	-0.0354849	0.00686618	0.0540298	0.104634	0.155958	0.204246	0.244763	0.272633	0.28341	0.273755	0.242322	0.189854	0.119505	0.0364334	-0.0526066
1	MPO	2	2	0.228217	0.21154	0.191122	0.168336	0.144997	0.123	0.103983	0.0884703	0.0760088	0.0652012	0.0539217	0.0402236	0.0227139	0.00125029	-0.0229856	-0.0475218	-0.0688876	-0.083713	-0.0891956	-0.084014	-0.0687203	-0.0456664	-0.0187172	0.00742408	0.0282192	0.0402889	0.0422111	0.0347316	0.0209483	0.00550391	-0.0062613	-0.00947948	-0.00113744	0.0190764	0.0482255	0.0803387	0.107498	0.121044	0.113636	0.0809386	0.0230955	-0.0544959	-0.141669	-0.224763	-0.288793	-0.320023
2	MPO	2	2	-0.0886047	-0.0706845	-0.0506521	-0.0301226	-0.0109838	0.00493021	0.0161161	0.0217938	0.0220004	0.0176268	0.0102468	0.0017308	-0.00603671	-0.0116182	-0.0142326	-0.0139295	-0.0115558	-0.00841851	-0.00602634	-0.0055993	-0.0077497	-0.0123285	-0.0183436	-0.0241854	-0.0280328	-0.0282491	-0.0239355	-0.0151304	-0.0029844	0.010441	0.0225982	0.0309549	0.0336745	0.0301208	0.0211026	0.00886858	-0.00336005	-0.0119796	-0.0138688	-0.00718384	0.00806182	0.0296801	0.0535454	0.074194	0.0857298	0.0828961
3	MPO	2	2	-0.0327061	-0.0219569	-0.0110265	-0.000583308	0.0085897	0.0156875	0.0200548	0.0212792	0.0193033	0.0144497	0.00738703	-0.000954081	-0.00952211	-0.0173211	-0.0235292	-0.0276353	-0.0294651	-0.0291702	-0.0271552	-0.0239866	-0.0202638	-0.0164892	-0.0130311	-0.0100882	-0.00769969	-0.00581076	-0.00428503	-0.00299101	-0.00180215	-0.000640462	0.000578418	0.00195848	0.00364808	0.00582821	0.00867056	0.0123044	0.0167399	0.0218077	0.0270992	0.0320013	0.035731	0.03747	0.0365046	0.0323465	0.0248592	0.0143164
4	MPO	2	2	0.143804	0.130996	0.117635	0.103525	0.0885717	0.0727537	0.0562044	0.0391437	0.0219185	0.00496412	-0.0112046	-0.025979	-0.038766	-0.0489784	-0.056108	-0.0598085	-0.0598917	-0.0564397	-0.0498404	-0.0407632	-0.0301875	-0.0192378	-0.00913781	-0.00105294	0.00411931	0.00583979	0.00415601	-0.000345327	-0.00656173	-0.0129926	-0.018029	-0.0201763	-0.0184292	-0.012511	-0.00300148	0.00861739	0.0202519	0.029428	0.0338273	0.0317361	0.0224801	0.0067535	-0.0134304	-0.0349046	-0.0538496	-0.0663909
5	MPO	2	2	0.0745398	0.0734885	0.06967	0.0630255	0.0540764	0.0438517	0.0337231	0.0249979	0.0187182	0.0154011	0.0149115	0.0165803	0.0192756	0.0217714	0.0229785	0.0222289	0.0194841	0.0152056	0.0103298	0.00593227	0.00294532	0.00196277	0.00299016	0.00544686	0.00829564	0.010295	0.0103643	0.0078002	0.00252933	-0.00485388	-0.0132349	-0.0211921	-0.0274411	-0.0312332	-0.0325532	-0.0322849	-0.0319843	-0.0335764	-0.0388025	-0.048613	-0.0626911	-0.0791149	-0.0944544	-0.10422	-0.103515	-0.0879746
6	MPO	2	2	-0.0263896	-0.0241811	-0.0206174	-0.0159349	-0.0105138	-0.00480632	0.00073413	0.00567942	0.00967847	0.0124791	0.0139195	0.0139652	0.0126675	0.0101816	0.00674429	0.00266399	-0.00168433	-0.00591247	-0.0096283	-0.0125041	-0.0142981	-0.0148907	-0.0143074	-0.0127126	-0.0103886	-0.00767575	-0.00491011	-0.00236458	-0.000187321	0.00161926	0.00319524	0.00480299	0.00673072	0.00922801	0.0123933	0.0161343	0.0201368	0.023881	0.0267197	0.0279908	0.027147	0.0238906	0.018254	0.0106174	0.00168033	-0.00765616
7	MPO	2	2	0.291161	0.281687	0.270727	0.256465	0.237529	0.213254	0.18391	0.150368	0.114048	0.0766015	0.0395574	0.00431765	-0.0281629	-0.05722	-0.0824691	-0.103698	-0.120583	-0.132895	-0.140355	-0.142824	-0.140426	-0.133474	-0.122689	-0.109145	-0.0940887	-0.0787624	-0.064004	-0.0502264	-0.0371969	-0.0241233	-0.00986422	0.00685324	0.0267884	0.049752	0.0743168	0.0976507	0.115962	0.124818	0.120152	0.0991761	0.0612868	0.00886052	-0.0527958	-0.115907	-0.171223	-0.209479
8	MPO	2	2	-0.00823098	-0.0039842	-0.00356708	-0.00605351	-0.00990324	-0.0133513	-0.0147421	-0.0131195	-0.00828682	-0.00089598	0.00774248	0.0161077	0.0228203	0.0271006	0.0289784	0.0293202	0.0297162	0.0319565	0.03763	0.0475729	0.0615234	0.0780878	0.0948241	0.108649	0.116483	0.115866	0.105613	0.0860709	0.0592646	0.0285448	-0.00196955	-0.0281781	-0.0468959	-0.0565435	-0.0575478	-0.0523772	-0.0449887	-0.0400396	-0.0417758	-0.0528585	-0.0734923	-0.1009	-0.129524	-0.151756	-0.159197	-0.144221
9	MPO	2	2	0.0639509	0.0518777	0.0397242	0.0280146	0.0172825	0.00802173	0.00062526	-0.00465882	-0.00779274	-0.00895574	-0.00853391	-0.00703755	-0.00508439	-0.00325958	-0.00205897	-0.0017938	-0.00254437	-0.00419991	-0.0064658	-0.00898557	-0.0114046	-0.0134257	-0.0149061	-0.0158329	-0.0162829	-0.0164044	-0.0162723	-0.0158865	-0.0151493	-0.0138643	-0.0118528	-0.00898808	-0.00531442	-0.00112691	0.00306643	0.00657604	0.00870304	0.00885739	0.00673475	0.00244791	-0.00344127	-0.00989992	-0.0155937	-0.0190789	-0.0190229	-0.0144357
10	MPO	2	2	0.0116525	0.0125169	0.0141124	0.016191	0.018268	0.0196714	0.0197211	0.0178274	0.0136492	0.0071799	-0.00122595	-0.0108444	-0.0207374	-0.0298678	-0.0372696	-0.0422088	-0.0442552	-0.0433718	-0.0398825	-0.0344301	-0.0278635	-0.0210665	-0.0148834	-0.00998111	-0.00674871	-0.00529768	-0.00536289	-0.00641821	-0.00770978	-0.00838715	-0.00764014	-0.0047973	0.000512958	0.00827376	0.0180192	0.0288702	0.039654	0.0490084	0.0555946	0.0582991	0.0564044	0.0497679	0.0388401	0.0246242	0.00853856	-0.00778107
11	MPO	2	2	0.106882	0.103414	0.0997026	0.095193	0.0894599	0.0822223	0.0734412	0.063119	0.0513728	0.0383519	0.0242116	0.00923199	-0.00622523	-0.021621	-0.0362298	-0.0491889	-0.0595012	-0.0662727	-0.068813	-0.0668336	-0.060589	-0.0508372	-0.0388541	-0.0262915	-0.0148949	-0.00623128	-0.00131894	-0.000484137	-0.00316398	-0.00801271	-0.0130755	-0.0161256	-0.0152092	-0.00908377	0.0023674	0.0179292	0.0351933	0.0508063	0.061128	0.0629527	0.0542535	0.0348359	0.00655586	-0.0267828	-0.0599528	-0.0871452
12	MPO	2	2	-0.0390916	-0.0231183	-0.00757901	0.00649346	0.0181544	0.026598	0.0313407	0.0320876	0.0288763	0.0220486	0.0122336	0.000423099	-0.0121825	-0.0241989	-0.034183	-0.0408516	-0.043119	-0.0403798	-0.032593	-0.0203972	-0.00508389	0.0116407	0.0277536	0.041224	0.0503832	0.0541499	0.0523901	0.045881	0.0362838	0.025871	0.0171394	0.0123963	0.0131734	0.0198569	0.0314404	0.0455535	0.0588655	0.0675551	0.0680662	0.0579387	0.0364416	0.00510731	-0.0323402	-0.070373	-0.102461	-0.122164
13	MPO	2	2	-0.107363	-0.0819377	-0.0583574	-0.0363885	-0.0160668	0.00226387	0.0179841	0.0301908	0.0379921	0.0407589	0.038249	0.0308633	0.0196669	0.00623196	-0.00758999	-0.0199577	-0.0293486	-0.0349035	-0.0363789	-0.0343047	-0.0296937	-0.0237982	-0.0178401	-0.0127545	-0.00905628	-0.00676885	-0.00551771	-0.00476439	-0.00382985	-0.00231294	1.72918e-05	0.00306447	0.00656198	0.0101295	0.0133547	0.0160128	0.0180616	0.0196723	0.0211136	0.0227069	0.0246482	0.0269294	0.0293144	0.0312493	0.0319777	0.0306644
14	MPO	2	2	-0.00724673	-0.0162285	-0.0177015	-0.0126929	-0.00297162	0.00919641	0.0214982	0.0316953	0.037924	0.0388366	0.0336822	0.0225689	0.00619177	-0.0140541	-0.0362284	-0.058087	-0.0771633	-0.0912036	-0.0984318	-0.0979359	-0.0898301	-0.0752047	-0.0561747	-0.0355289	-0.0161958	-0.000819715	0.0090371	0.0131369	0.0127351	0.0104933	0.00990187	0.0147597	0.028061	0.05129	0.0836802	0.122035	0.161111	0.194178	0.21423	0.215334	0.193862	0.149676	0.0863597	0.0110252	-0.066646	-0.135924
15	MPO	2	2	0.0210797	0.021393	0.0222476	0.023586	0.025251	0.0269869	0.0285001	0.0294112	0.0293391	0.0279253	0.0248602	0.0200095	0.0133985	0.00527291	-0.00390191	-0.0134634	-0.0225966	-0.0304867	-0.0363583	-0.0396748	-0.0402027	-0.0380488	-0.0337154	-0.0280324	-0.0220448	-0.0168602	-0.0134069	-0.0123171	-0.0137213	-0.0172514	-0.0220285	-0.0268028	-0.030183	-0.0309191	-0.0281781	-0.0217374	-0.0120767	-0.000352865	0.0117761	0.0224898	0.0301319	0.0336096	0.0326407	0.027833	0.0206408	0.013112
16	MPO	2	2	-0.0418118	-0.0318843	-0.0220814	-0.0126871	-0.00403423	0.00353817	0.00973948	0.014328	0.0171941	0.0183786	0.018047	0.0165068	0.014137	0.0113643	0.00858022	0.00611423	0.00420673	0.00295077	0.00235811	0.00234302	0.00276193	0.00343381	0.0041594	0.00474173	0.00496214	0.00462991	0.00356628	0.00161046	-0.00130442	-0.00516044	-0.00980256	-0.0149368	-0.0201314	-0.024866	-0.0285965	-0.0308152	-0.0311514	-0.0294196	-0.0256579	-0.0201165	-0.0132077	-0.00545695	0.00260575	0.010478	0.0177631	0.0241778
17	MPO	2	2	-0.120417	-0.121544	-0.122191	-0.120992	-0.116679	-0.108343	-0.0956121	-0.0787824	-0.0587764	-0.0370054	-0.0151175	0.00534705	0.0231293	0.0375626	0.0485927	0.056768	0.0630932	0.0687067	0.0746177	0.0813635	0.088852	0.0963183	0.10239	0.105409	0.103805	0.0964418	0.0830348	0.0642702	0.0417792	0.0179544	-0.00457	-0.0233444	-0.0366506	-0.043852	-0.0455224	-0.0433202	-0.0395651	-0.0366835	-0.0366057	-0.0401722	-0.0468272	-0.0545299	-0.0600733	-0.0596183	-0.0494233	-0.0266308
18	MPO	2	2	0.101828	0.0616917	0.0315255	0.0131278	0.00660411	0.0103685	0.0213555	0.0354742	0.0482657	0.0556979	0.0546753	0.0438232	0.0234428	-0.00442823	-0.036502	-0.0687686	-0.0971953	-0.118544	-0.130705	-0.13313	-0.12673	-0.113663	-0.0968615	-0.0794644	-0.0642704	-0.0532734	-0.0473075	-0.0460426	-0.0480094	-0.0509448	-0.0522284	-0.0493085	-0.0401997	-0.023769	-0.000158666	0.0292961	0.0622189	0.0953345	0.125024	0.147733	0.160466	0.161284	0.149444	0.125625	0.0917246	0.050659
1	MPO	2	3	0.131496	0.125342	0.116839	0.107851	0.100077	0.0946534	0.091942	0.0910189	0.0900515	0.0866094	0.0780766	0.0625911	0.0394462	0.00947291	-0.024975	-0.0602867	-0.0921465	-0.116576	-0.130372	-0.132043	-0.122001	-0.102463	-0.0771625	-0.0507072	-0.0277187	-0.0120088	-0.00579899	-0.00951469	-0.0213613	-0.0380189	-0.0549436	-0.0673637	-0.0711933	-0.0639135	-0.0452864	-0.0174744	0.0152509	0.0471145	0.071969	0.084581	0.081726	0.0631627	0.0318843	-0.00624313	-0.0433731	-0.0709958
2	MPO	2	3	-0.0185722	-0.00421371	0.00999281	0.022555	0.0320403	0.037351	0.0378905	0.033777	0.0258183	0.0154296	0.00438872	-0.0055367	-0.0128486	-0.0166494	-0.0167755	-0.013845	-0.00912125	-0.00419396	-0.000676518	0.000228071	-0.00201228	-0.00712397	-0.0140155	-0.021004	-0.0262074	-0.0279175	-0.025111	-0.0176723	-0.00656733	0.00631949	0.0185254	0.0274726	0.0310765	0.0282123	0.019057	0.00513438	-0.0109474	-0.0259532	-0.0366913	-0.0407054	-0.0368214	-0.0255253	-0.00894754	0.00944507	0.0254403	0.0348319
3	MPO	2	3	-0.0333136	-0.0281521	-0.0235059	-0.0190089	-0.01452	-0.0101745	-0.00635138	-0.00355225	-0.00225202	-0.00272443	-0.00493797	-0.00850736	-0.0127121	-0.016663	-0.019468	-0.0204272	-0.0192085	-0.0159192	-0.011075	-0.00551553	-0.00019729	0.00400074	0.00646339	0.00696731	0.00570803	0.00321976	0.000247854	-0.00245824	-0.00428052	-0.00492374	-0.00441047	-0.00309107	-0.00146165	-2.51934e-05	0.000868448	0.00118627	0.00123104	0.00160561	0.00304099	0.00619461	0.0114002	0.0184777	0.0266583	0.0346201	0.0406576	0.0429935
4	MPO	2	3	0.0840792	0.0893976	0.0956583	0.100533	0.102001	0.0985544	0.0895811	0.075237	0.0564969	0.0348469	0.01207	-0.0100168	-0.0298766	-0.0463257	-0.0585653	-0.066241	-0.0692291	-0.067608	-0.0616869	-0.0518892	-0.0389471	-0.0238221	-0.00782378	0.00740762	0.0201028	0.028569	0.0316123	0.0287831	0.020614	0.00875536	-0.00424537	-0.0152179	-0.0211225	-0.0196262	-0.009758	0.00761166	0.0297857	0.0524429	0.0704267	0.0786951	0.0734548	0.0531663	0.0190803	-0.024649	-0.0715104	-0.113691
5	MPO	2	3	0.101407	0.0913899	0.080095	0.0679472	0.0554969	0.0433451	0.032028	0.0219759	0.013471	0.00664042	0.00145683	-0.00224994	-0.00471835	-0.00624173	-0.00713945	-0.00770403	-0.0082236	-0.00895085	-0.0100698	-0.0116468	-0.013641	-0.0159236	-0.0182463	-0.0203104	-0.0218494	-0.0226606	-0.0227457	-0.022319	-0.0217815	-0.0216834	-0.0225824	-0.0249578	-0.0290086	-0.0345689	-0.0410364	-0.0474327	-0.0525388	-0.055087	-0.0539693	-0.0485064	-0.0385951	-0.0248512	-0.00855309	0.00851521	0.0242984	0.0368147
6	MPO	2	3	-0.0120385	-0.00684617	-0.000860618	0.00522657	0.01064	0.0146683	0.0167955	0.0168076	0.0148195	0.0112533	0.00673834	0.00198224	-0.00237721	-0.00588732	-0.00835255	-0.0098533	-0.0106852	-0.0112619	-0.0119945	-0.0131675	-0.0148552	-0.0168881	-0.0188856	-0.0203341	-0.0207182	-0.0196343	-0.0169054	-0.0126353	-0.00722022	-0.00127221	0.00448572	0.00937485	0.0128903	0.0148044	0.0152096	0.0144978	0.0132586	0.012136	0.011666	0.0121293	0.0134628	0.0152405	0.0167381	0.0170504	0.0152751	0.0106842
7	MPO	2	3	0.280887	0.277439	0.270998	0.259621	0.24192	0.217455	0.186842	0.151512	0.113533	0.0752727	0.0388798	0.00611408	-0.0219947	-0.0451103	-0.0636011	-0.0783242	-0.0902514	-0.100444	-0.109636	-0.118171	-0.125918	-0.132191	-0.135943	-0.135961	-0.131086	-0.120386	-0.103376	-0.0802416	-0.051844	-0.0197422	0.0139451	0.0468005	0.0762277	0.0996631	0.114868	0.120052	0.114201	0.0970265	0.0692292	0.0324744	-0.0105738	-0.0562719	-0.100376	-0.13848	-0.166494	-0.181236
8	MPO	2	3	0.136842	0.1471	0.150881	0.148782	0.141367	0.129024	0.111849	0.0899513	0.0637087	0.034111	0.0028487	-0.0278683	-0.055249	-0.076708	-0.0902667	-0.0950446	-0.0917252	-0.0823853	-0.0701382	-0.058405	-0.0501583	-0.0473168	-0.0500846	-0.0570076	-0.065416	-0.0720319	-0.0741838	-0.0705411	-0.061528	-0.0496698	-0.038736	-0.0332055	-0.0366307	-0.050622	-0.0740109	-0.102571	-0.129703	-0.147494	-0.148431	-0.127263	-0.0825143	-0.0176311	0.0591733	0.135859	0.198306	0.232852
9	MPO	2	3	0.017076	0.0150626	0.0125403	0.00979774	0.00707261	0.00451066	0.00217429	2.41671e-05	-0.00204206	-0.00414246	-0.00637254	-0.00872703	-0.0111206	-0.0133656	-0.0152176	-0.0164186	-0.0167334	-0.0160472	-0.0143673	-0.0118893	-0.00895394	-0.00596994	-0.00339167	-0.00160556	-0.000830946	-0.00110179	-0.00216284	-0.0035588	-0.00467437	-0.00486927	-0.0036197	-0.000621733	0.00409043	0.010087	0.016588	0.0225692	0.0269663	0.0288408	0.0275827	0.0230701	0.0157132	0.00647879	-0.00327049	-0.0119835	-0.0181588	-0.0205888
10	MPO	2	3	-0.0390808	-0.0362452	-0.0304836	-0.0222207	-0.0122874	-0.0018356	0.00787582	0.0156134	0.0203879	0.0215856	0.0190445	0.0131308	0.00462162	-0.00538031	-0.0156005	-0.0247882	-0.0318475	-0.0359957	-0.0368399	-0.034427	-0.0292191	-0.0220087	-0.0138316	-0.0058269	0.000922367	0.00552649	0.00747082	0.00667675	0.00357055	-0.0009621	-0.00567827	-0.00913524	-0.00996499	-0.0070852	-2.09652e-06	0.011073	0.0251654	0.0405918	0.0551842	0.0666172	0.072782	0.0721886	0.0642348	0.0493692	0.0290431	0.00549846
11	MPO	2	3	0.10494	0.0972666	0.0878164	0.0774008	0.0667552	0.0563602	0.0464011	0.0366775	0.0267687	0.0161934	0.00457142	-0.00811881	-0.0214766	-0.034679	-0.0465982	-0.0559978	-0.0617645	-0.0632257	-0.060235	-0.0533178	-0.0435911	-0.0325478	-0.0218549	-0.0130689	-0.00734746	-0.00530309	-0.00683206	-0.0112478	-0.0172953	-0.0234909	-0.0282974	-0.030435	-0.0290785	-0.0240399	-0.015821	-0.00553608	0.00530989	0.0150177	0.0220326	0.0252354	0.0241432	0.019082	0.0111244	0.00194373	-0.00647755	-0.01214
12	MPO	2	3	-0.0431953	-0.0145857	0.0126814	0.036764	0.0560975	0.0695243	0.0764737	0.0767968	0.0709183	0.0597342	0.0444935	0.0267668	0.00829543	-0.00915224	-0.0239032	-0.0346073	-0.0402752	-0.0404849	-0.0353882	-0.0257097	-0.012695	0.00210633	0.016985	0.0302336	0.0403508	0.0462504	0.0473652	0.0436852	0.035835	0.0249268	0.0125342	0.000435721	-0.00966757	-0.0164224	-0.0191413	-0.017985	-0.0139887	-0.00896898	-0.00519768	-0.00488505	-0.00963502	-0.019919	-0.0347861	-0.0518409	-0.0675428	-0.077813
13	MPO	2	3	0.107555	0.112152	0.113562	0.111569	0.10593	0.0965343	0.0834201	0.0668466	0.0473233	0.0257353	0.00319674	-0.0189415	-0.039243	-0.0564469	-0.069669	-0.0785846	-0.0834753	-0.0852978	-0.0853684	-0.0852209	-0.0860957	-0.0885434	-0.0922451	-0.0959245	-0.0974933	-0.0944715	-0.0844843	-0.0659291	-0.0384282	-0.00326215	0.0367566	0.0775461	0.114423	0.142776	0.158897	0.160666	0.147999	0.122797	0.0886219	0.0500775	0.0119228	-0.0216267	-0.0476935	-0.0651686	-0.0747571	-0.0786715
14	MPO	2	3	-0.122786	-0.116219	-0.106427	-0.0925337	-0.0744794	-0.0531902	-0.0304028	-0.0086063	0.00946832	0.0213339	0.0251913	0.0205412	0.00821541	-0.00960462	-0.0296966	-0.0483568	-0.0619396	-0.0676328	-0.0638524	-0.0507387	-0.0300514	-0.00482543	0.0210156	0.0433895	0.0588416	0.0650457	0.0614816	0.0493846	0.0317047	0.0124919	-0.00374386	-0.012841	-0.0118428	0.00040937	0.0228229	0.0522244	0.0838621	0.112109	0.131439	0.137564	0.128186	0.103738	0.0673428	0.0244622	-0.0179731	-0.0526833
15	MPO	2	3	-0.0386549	-0.0352844	-0.0279898	-0.0175125	-0.00518878	0.00719609	0.017776	0.0248336	0.0271264	0.0240708	0.0158279	0.00335122	-0.0118555	-0.0279264	-0.0429053	-0.0550615	-0.0630576	-0.066137	-0.0641865	-0.0577237	-0.0477968	-0.0357819	-0.0232479	-0.0117377	-0.00254661	0.00339835	0.00578289	0.00489552	0.00165787	-0.00248607	-0.00577131	-0.0063226	-0.00254684	0.00660665	0.021288	0.0406489	0.0628581	0.0852211	0.10455	0.117629	0.121725	0.115125	0.0974467	0.069797	0.0346469	-0.00451184
16	MPO	2	3	-0.173347	-0.162096	-0.146771	-0.128111	-0.107183	-0.0852416	-0.0635159	-0.0431049	-0.0248515	-0.00930876	0.00328884	0.013025	0.0201551	0.0251434	0.0285614	0.0310119	0.0331352	0.0355277	0.0386278	0.042672	0.0476091	0.0530716	0.0583761	0.0626349	0.0649146	0.0644299	0.0607902	0.0541592	0.0452618	0.0354277	0.0262686	0.0195018	0.0164637	0.0178801	0.0235629	0.0323815	0.0423985	0.0511711	0.0562074	0.0554641	0.0478198	0.0333914	0.0135948	-0.00900268	-0.0310934	-0.0492472
17	MPO	2	3	-0.0412416	-0.0418604	-0.0432221	-0.0443828	-0.0443014	-0.0421304	-0.0373466	-0.0299832	-0.0205823	-0.0101558	4.33847e-05	0.00882696	0.0152767	0.0190007	0.0202383	0.0198256	0.0190586	0.0193768	0.0220611	0.0278474	0.0366913	0.0477122	0.0592009	0.0689027	0.0744484	0.0737575	0.0656125	0.049903	0.0278237	0.00173918	-0.0251602	-0.0493809	-0.0677752	-0.0781408	-0.0796503	-0.0730386	-0.060435	-0.0449309	-0.0299587	-0.0184623	-0.0122648	-0.0115307	-0.0146388	-0.0183987	-0.018606	-0.0108505
18	MPO	2	3	1.01738	0.821423	0.645356	0.494219	0.370319	0.273384	0.200561	0.146948	0.106033	0.0708416	0.0345654	-0.00783401	-0.059491	-0.12084	-0.189903	-0.262556	-0.333256	-0.39642	-0.447097	-0.482035	-0.499886	-0.501156	-0.487818	-0.462592	-0.427963	-0.385643	-0.335887	-0.277678	-0.209197	-0.128472	-0.0346052	0.0716874	0.187025	0.305401	0.418188	0.515074	0.58578	0.620827	0.613662	0.561385	0.465498	0.332374	0.17194	-0.0030477	-0.178942	-0.342712
1	RPO	2	1	0.197379	0.16386	0.133781	0.108357	0.0884116	0.0742467	0.0655136	0.0610283	0.0589641	0.057097	0.0530614	0.0450081	0.0318087	0.0134554	-0.00893883	-0.0332394	-0.0566043	-0.0761673	-0.0894189	-0.094809	-0.0920292	-0.0820764	-0.0670905	-0.0499925	-0.0339266	-0.0216435	-0.0149712	-0.0145219	-0.0194853	-0.0278404	-0.0367264	-0.0430033	-0.0439841	-0.0379861	-0.024872	-0.00619594	0.0150552	0.0348063	0.0487961	0.053411	0.0465484	0.0283114	0.00110749	-0.0304894	-0.0604861	-0.0824429
2	RPO	2	1	-0.0608761	-0.0336042	-0.00340146	0.0267405	0.0535065	0.0737983	0.0852241	0.0865841	0.0780653	0.0612479	0.0387965	0.0139318	-0.01005	-0.0304554	-0.0455259	-0.0547487	-0.0588084	-0.0592186	-0.0579484	-0.0567761	-0.0568514	-0.0584163	-0.0606774	-0.0620794	-0.0607925	-0.055176	-0.0444617	-0.0289948	-0.0103855	0.00874394	0.0253703	0.0366799	0.0408668	0.0376834	0.0285948	0.0166345	0.00572307	-0.000164323	0.00198291	0.0133525	0.0328095	0.0567851	0.0797884	0.0953144	0.0969932	0.0798111
3	RPO	2	1	0.0420634	0.0440004	0.0469838	0.0503239	0.0529887	0.0537852	0.0515884	0.0456493	0.0357447	0.022309	0.00637151	-0.0105935	-0.0269171	-0.0410818	-0.0519539	-0.0590067	-0.062385	-0.0628087	-0.0613691	-0.0592633	-0.0574766	-0.0565365	-0.0564202	-0.0565687	-0.0560618	-0.0539126	-0.0493259	-0.04198	-0.032165	-0.0207907	-0.00917679	0.00120974	0.00916877	0.0140364	0.0158981	0.0156311	0.0147285	0.0149439	0.0178226	0.024277	0.0342023	0.0463742	0.0585281	0.0677113	0.0708045	0.0651613
4	RPO	2	1	0.340349	0.328138	0.311553	0.288977	0.259424	0.222731	0.17972	0.132059	0.0821417	0.0327746	-0.0131945	-0.0532307	-0.0854405	-0.108776	-0.123127	-0.129303	-0.128768	-0.123461	-0.11548	-0.106682	-0.0985376	-0.0918228	-0.0866391	-0.0825121	-0.0785084	-0.0734998	-0.0663619	-0.0562941	-0.0429464	-0.0265129	-0.00772563	0.0122755	0.0320074	0.0497836	0.0639493	0.072916	0.0754613	0.0706796	0.0582679	0.0385148	0.012441	-0.0181424	-0.0508146	-0.0827056	-0.110842	-0.132487
5	RPO	2	1	0.0436213	0.0390454	0.0317705	0.0229356	0.0138638	0.00584007	-0.000142951	-0.00351125	-0.00416704	-0.00244197	0.00100137	0.00533143	0.00974885	0.0135972	0.0164468	0.0181555	0.0187775	0.0184822	0.0175281	0.016129	0.0144355	0.0124955	0.0102808	0.00772034	0.00470748	0.00113801	-0.00311155	-0.00819368	-0.014239	-0.02141	-0.0298027	-0.0394729	-0.0502585	-0.0617857	-0.0733575	-0.0839675	-0.092373	-0.0971762	-0.0970382	-0.090853	-0.0779858	-0.0584582	-0.0330017	-0.00305653	0.0293895	0.0620693
6	RPO	2	1	-0.0707351	-0.0596753	-0.0461562	-0.030938	-0.0151133	5.35889e-05	0.0133211	0.023611	0.0301917	0.0327727	0.0314907	0.0269251	0.019943	0.0115897	0.00292972	-0.00509274	-0.011732	-0.0165314	-0.019289	-0.0200582	-0.0190731	-0.016696	-0.0133611	-0.00953018	-0.00569099	-0.00229337	0.000255816	0.00162808	0.00164316	0.000298575	-0.00217005	-0.00527834	-0.00833433	-0.0105032	-0.0109894	-0.0091493	-0.00467612	0.0022888	0.011105	0.0206992	0.0297099	0.0367084	0.0404531	0.0401004	0.0353706	0.0265865
7	RPO	2	1	0.315962	0.303557	0.290377	0.275515	0.257906	0.236412	0.210117	0.178249	0.140548	0.0973828	0.0497544	-0.000506478	-0.0509507	-0.0987305	-0.140905	-0.17486	-0.198571	-0.211066	-0.212433	-0.203871	-0.187525	-0.166026	-0.142196	-0.118704	-0.0976726	-0.0804738	-0.0675157	-0.0584217	-0.0519415	-0.0463821	-0.0397008	-0.0299028	-0.0154325	0.00448326	0.0294701	0.0578685	0.0868896	0.112686	0.131021	0.137888	0.130289	0.107031	0.0690663	0.0196271	-0.0361609	-0.0919139
8	RPO	2	1	-0.142213	-0.114915	-0.0931978	-0.0761633	-0.0623937	-0.050353	-0.0387825	-0.0270242	-0.0150253	-0.00324725	0.00757806	0.0167352	0.0239514	0.0294139	0.0338806	0.0384553	0.0442863	0.0522546	0.0627035	0.0752167	0.088683	0.10147	0.111748	0.117803	0.118378	0.112888	0.101434	0.084749	0.0640633	0.0407126	0.0161122	-0.00864032	-0.0326605	-0.0553487	-0.0762847	-0.0950812	-0.111298	-0.124244	-0.133086	-0.136726	-0.133998	-0.123819	-0.105345	-0.0781555	-0.0423989	0.00114502
9	RPO	2	1	0.0143138	0.0138407	0.0132201	0.0123966	0.0113123	0.00993504	0.00828269	0.00641606	0.00442704	0.00242419	0.000499187	-0.00126779	-0.00285423	-0.00427527	-0.00558453	-0.00685052	-0.00811722	-0.00941368	-0.0107117	-0.0119659	-0.0130982	-0.0139946	-0.0145605	-0.0147137	-0.0143885	-0.0135595	-0.0121901	-0.0102679	-0.0077932	-0.00479202	-0.00133927	0.00244925	0.00638513	0.0101861	0.0135081	0.0159703	0.01723	0.0170247	0.015233	0.0119387	0.00743211	0.00223976	-0.0029477	-0.00737215	-0.0102931	-0.0111074
10	RPO	2	1	0.00985703	0.00876009	0.00833381	0.0086626	0.00966691	0.0110793	0.0125072	0.0134418	0.0133862	0.0119444	0.0088951	0.00430809	-0.00148789	-0.00790541	-0.0141915	-0.0195424	-0.0232121	-0.0246794	-0.023707	-0.0204193	-0.0152924	-0.00907245	-0.00269229	0.00287457	0.0067708	0.00838094	0.00747811	0.0042298	-0.000769616	-0.0066053	-0.0121701	-0.0163335	-0.0181535	-0.0170439	-0.0129242	-0.00625264	0.00203921	0.0106569	0.01818	0.0233186	0.0251573	0.0233731	0.0183056	0.0109349	0.00271778	-0.00465683
11	RPO	2	1	0.175399	0.170229	0.159313	0.143173	0.123034	0.100518	0.0774271	0.0552014	0.0348533	0.0168175	0.00101066	-0.0128954	-0.0252566	-0.0362076	-0.0455109	-0.0525636	-0.0564445	-0.0562932	-0.0515107	-0.0420987	-0.0288403	-0.0131805	0.00284048	0.0168896	0.0268332	0.0310952	0.0291206	0.021416	0.00966023	-0.00369383	-0.0157668	-0.0238595	-0.0260815	-0.0218602	-0.0121714	0.000445008	0.0123924	0.0195836	0.0183763	0.00647926	-0.0163416	-0.047777	-0.0831332	-0.115893	-0.138725	-0.144709
12	RPO	2	1	0.0827669	0.0824784	0.0815133	0.0793789	0.0756357	0.069891	0.0618967	0.0515078	0.038792	0.0240529	0.00784468	-0.00898432	-0.0253724	-0.0401454	-0.0521199	-0.0603125	-0.0640302	-0.0630392	-0.0576163	-0.0485398	-0.037023	-0.0244831	-0.0124068	-0.00215702	0.00524705	0.00921269	0.0097192	0.00723836	0.00269315	-0.00271745	-0.00766388	-0.0109059	-0.0115086	-0.00902282	-0.00360947	0.0039146	0.0122242	0.0196028	0.024256	0.024671	0.0199316	0.0100602	-0.00392491	-0.0200177	-0.035511	-0.047381
13	RPO	2	1	-0.00679041	-0.0219367	-0.0301846	-0.0309873	-0.0251122	-0.0145025	-0.00191069	0.00968247	0.017539	0.0197252	0.0153507	0.00486765	-0.0102963	-0.0279239	-0.0455063	-0.0606881	-0.0716284	-0.0773569	-0.077745	-0.0735937	-0.0662939	-0.0574987	-0.0489321	-0.041984	-0.0375253	-0.0359225	-0.0368062	-0.0393474	-0.0424046	-0.044682	-0.0450422	-0.0425571	-0.0366369	-0.0271254	-0.014302	0.0012311	0.0186956	0.0371329	0.0554705	0.0726575	0.0876065	0.0994348	0.107393	0.110995	0.110088	0.104941
14	RPO	2	1	0.129068	0.119349	0.112233	0.106748	0.101866	0.0966367	0.0903749	0.0825452	0.0728364	0.0610665	0.0471208	0.0310649	0.0130615	-0.0065048	-0.0269554	-0.0473195	-0.066292	-0.0824355	-0.0943132	-0.100772	-0.101193	-0.0956061	-0.0848371	-0.0704778	-0.0546533	-0.0397076	-0.0277197	-0.0201608	-0.0175132	-0.0191424	-0.0233245	-0.0275065	-0.0289037	-0.025073	-0.0145826	0.00250898	0.0245121	0.048158	0.0691598	0.0830157	0.0859332	0.0758139	0.0528152	0.0195894	-0.0189936	-0.0565971
15	RPO	2	1	0.0532682	0.0476229	0.0425421	0.0382153	0.0347342	0.0320484	0.0299979	0.0282158	0.0262225	0.0234721	0.0194209	0.013737	0.00630719	-0.00263511	-0.0125202	-0.0224867	-0.0314578	-0.0383948	-0.042402	-0.0429835	-0.0401403	-0.0343703	-0.0266783	-0.0184124	-0.0110245	-0.00583686	-0.00370268	-0.00489926	-0.00896655	-0.0148035	-0.0208294	-0.0252541	-0.0264825	-0.023469	-0.0160108	-0.00487214	0.00832143	0.0212833	0.0315118	0.0368166	0.0357864	0.0282378	0.0153319	-0.000523472	-0.0160198	-0.0275062
16	RPO	2	1	-0.0977445	-0.094324	-0.0883308	-0.0797105	-0.0686558	-0.0555968	-0.0411609	-0.0261306	-0.0113632	0.00228222	0.0140303	0.0232997	0.0297263	0.0332504	0.0341115	0.0328292	0.03014	0.0268922	0.0239232	0.021914	0.0212833	0.0220836	0.0239937	0.0263735	0.0283649	0.0290732	0.0277441	0.0239496	0.0176939	0.00947981	0.000222254	-0.00886635	-0.016514	-0.0215807	-0.0233161	-0.0214746	-0.0163989	-0.00894183	-0.000331273	0.00807402	0.015038	0.0196708	0.0216018	0.0210389	0.0187173	0.0157184
17	RPO	2	1	-0.049846	-0.0372186	-0.0250463	-0.0141203	-0.00499452	0.00211785	0.00733907	0.011002	0.0135758	0.0155384	0.017243	0.0188895	0.0204779	0.0218851	0.0229157	0.0233785	0.0232058	0.0224308	0.0212243	0.0198329	0.0185308	0.0175733	0.0171258	0.0172372	0.0178292	0.0187593	0.0198322	0.0208548	0.0216525	0.0221022	0.0221112	0.0216145	0.0204959	0.0185613	0.0155321	0.0110517	0.00477097	-0.00356403	-0.0139859	-0.0261562	-0.0392704	-0.0520145	-0.0626644	-0.0692902	-0.0700104	-0.0633602
18	RPO	2	1	0.490958	0.397683	0.310235	0.23282	0.168734	0.119909	0.0864705	0.0665259	0.0563952	0.0512323	0.0456795	0.0351534	0.0164746	-0.0114151	-0.0473369	-0.0880337	-0.128844	-0.164831	-0.191556	-0.206142	-0.207693	-0.197408	-0.178237	-0.154259	-0.129716	-0.108179	-0.0917659	-0.0808448	-0.0739259	-0.0681789	-0.0600694	-0.0462428	-0.0244512	0.00584848	0.0429762	0.0831478	0.121141	0.150881	0.166781	0.164717	0.142939	0.102781	0.0484142	-0.0134347	-0.0746204	-0.126698
1	RPO	2	2	0.0532196	0.0431719	0.0303781	0.0171349	0.00585401	-0.00146634	-0.00357224	-0.000626885	0.00601726	0.0140349	0.0205743	0.0232233	0.0204138	0.0120784	-0.000340678	-0.0140556	-0.0253589	-0.0307317	-0.0274207	-0.0143884	0.00735765	0.034894	0.0636952	0.088489	0.104379	0.107827	0.0976672	0.0752837	0.0447207	0.0118332	-0.0167738	-0.0350404	-0.0389447	-0.0274846	-0.00322271	0.0279732	0.0580663	0.0782187	0.080797	0.0611912	0.0191667	-0.0403764	-0.107934	-0.170704	-0.2147	-0.227232
2	RPO	2	2	-0.102412	-0.078743	-0.053355	-0.028104	-0.00518801	0.0131741	0.0251231	0.0296395	0.0267399	0.01756	0.00421085	-0.0106847	-0.0243537	-0.0345087	-0.0396723	-0.0394997	-0.0348127	-0.0272384	-0.0189169	-0.0118697	-0.00756264	-0.00660141	-0.00855551	-0.0121265	-0.0155431	-0.0170197	-0.0153485	-0.0101935	-0.0023077	0.00661041	0.0143561	0.018706	0.0181476	0.0123847	0.00257121	-0.00872162	-0.0180448	-0.0217233	-0.0168077	-0.00190364	0.0222381	0.0524492	0.0835045	0.10887	0.121765	0.116398
3	RPO	2	2	-0.042616	-0.0286098	-0.0143675	-0.000760053	0.0111923	0.0204407	0.0261314	0.0277268	0.0251521	0.018828	0.00962528	-0.00124316	-0.0124073	-0.0225693	-0.0306584	-0.0360088	-0.0383929	-0.0380087	-0.0353832	-0.0312545	-0.0264037	-0.0214854	-0.0169795	-0.013145	-0.0100327	-0.0075714	-0.00558338	-0.00389727	-0.00234819	-0.00083452	0.000753676	0.0025519	0.00475344	0.00759414	0.0112977	0.0160326	0.021812	0.0284154	0.0353102	0.0416976	0.0465574	0.0488234	0.0475655	0.0421473	0.0323915	0.0186542
4	RPO	2	2	0.245382	0.234319	0.220709	0.203521	0.181835	0.155017	0.122947	0.0862407	0.0463083	0.00532584	-0.0339872	-0.0687691	-0.0964046	-0.114991	-0.123684	-0.122907	-0.114289	-0.100412	-0.0844253	-0.0693551	-0.057678	-0.0508256	-0.048955	-0.0509974	-0.0549173	-0.0581905	-0.0583738	-0.0536752	-0.0433592	-0.0278996	-0.00892868	0.0111017	0.0294338	0.0435433	0.0516934	0.0532024	0.0486247	0.0394699	0.0279516	0.0163187	0.0064004	-0.00087243	-0.00575187	-0.00959381	-0.014668	-0.02361
5	RPO	2	2	0.0910136	0.0846583	0.0751693	0.0630176	0.0492085	0.0351414	0.0223779	0.0122687	0.00573398	0.00306486	0.0038559	0.00716285	0.0116359	0.0158803	0.0187002	0.0193665	0.0177796	0.0143443	0.00992998	0.00552878	0.002021	4.19633e-06	-0.000430898	0.000324048	0.0015229	0.00224956	0.00174629	-0.000447939	-0.00432	-0.00939171	-0.0148638	-0.0198048	-0.0234749	-0.0256355	-0.0266098	-0.0273528	-0.0291769	-0.0334629	-0.0412179	-0.0526029	-0.0666603	-0.0811251	-0.0926438	-0.0972395	-0.0908986	-0.0703346
6	RPO	2	2	-0.0595508	-0.0577468	-0.0520681	-0.0429408	-0.0311587	-0.0177921	-0.00402424	0.00893955	0.0200102	0.0282878	0.0331229	0.034225	0.0316134	0.0256569	0.0170634	0.0068105	-0.00391906	-0.0138683	-0.021836	-0.0268772	-0.028429	-0.0264223	-0.0213501	-0.0142218	-0.00643825	0.000419756	0.0048979	0.00593495	0.00310402	-0.0032434	-0.0119737	-0.0213004	-0.029109	-0.0333061	-0.032291	-0.0252742	-0.0125266	0.00458929	0.023764	0.0421572	0.0568644	0.0654982	0.0666472	0.0601788	0.0473145	0.0304202
7	RPO	2	2	0.207159	0.198463	0.190616	0.181964	0.171075	0.156955	0.13933	0.118318	0.0944732	0.068551	0.0412838	0.0135301	-0.014026	-0.0406111	-0.065366	-0.0873174	-0.105177	-0.117733	-0.123889	-0.123051	-0.115365	-0.101671	-0.0837062	-0.0638761	-0.0448117	-0.0289576	-0.0178273	-0.011817	-0.00992292	-0.00985952	-0.00855245	-0.00263801	0.0104313	0.0316252	0.0597392	0.0911476	0.120368	0.140668	0.145487	0.129893	0.0919221	0.0337398	-0.0383193	-0.114313	-0.182044	-0.229062
8	RPO	2	2	-0.0697698	-0.0573322	-0.048084	-0.0413029	-0.0357864	-0.0301997	-0.0233645	-0.014778	-0.00459877	0.00633029	0.0166985	0.0251697	0.0307399	0.0330912	0.0327495	0.0310151	0.0297742	0.030966	0.0361719	0.0461047	0.0603405	0.0773261	0.0945483	0.108946	0.117539	0.118025	0.109319	0.091795	0.0673841	0.0391918	0.0110304	-0.0133402	-0.0309884	-0.040406	-0.0419031	-0.0376067	-0.0310154	-0.0262925	-0.0273167	-0.036635	-0.0546858	-0.0793218	-0.105933	-0.128042	-0.138384	-0.130249
9	RPO	2	2	0.00509198	0.00233792	-0.000621441	-0.00345019	-0.00579773	-0.00734328	-0.00784749	-0.00720757	-0.00548387	-0.00289931	0.00018165	0.00333425	0.00611004	0.00814023	0.00917856	0.00915798	0.00820093	0.00656185	0.00460508	0.00268383	0.00108923	-1.78866e-06	-0.000581117	-0.000779344	-0.000820729	-0.00096882	-0.00141563	-0.00225036	-0.00341416	-0.00471362	-0.00588205	-0.00663527	-0.00676887	-0.00624318	-0.00519935	-0.00395302	-0.0029145	-0.00249613	-0.00299918	-0.00449087	-0.00675658	-0.00926292	-0.0112301	-0.0117619	-0.00998288	-0.00521335
10	RPO	2	2	-0.0136148	-0.0146231	-0.0147778	-0.0138857	-0.0119855	-0.00936572	-0.00648553	-0.00389797	-0.00213226	-0.00158363	-0.00243255	-0.00456836	-0.00764641	-0.0111222	-0.0143585	-0.016741	-0.0177726	-0.0171804	-0.0149439	-0.0113301	-0.00683578	-0.00209161	0.0022	0.00540075	0.00704874	0.00689901	0.00504319	0.00185356	-0.0020398	-0.005849	-0.00876623	-0.0100732	-0.00928316	-0.00623617	-0.0011515	0.00540713	0.012628	0.0195596	0.0252649	0.0289885	0.0302586	0.0290001	0.0255212	0.020465	0.014699	0.00917585
11	RPO	2	2	0.0226685	0.0280901	0.0330907	0.0368744	0.0388376	0.0385842	0.0360463	0.0313319	0.0247731	0.0168106	0.00795551	-0.00121589	-0.0101386	-0.0182314	-0.0249026	-0.029612	-0.0318341	-0.0311799	-0.0274801	-0.0208536	-0.0118156	-0.00121046	0.00977871	0.0197524	0.0273271	0.0313374	0.0311454	0.026757	0.0189372	0.00914255	-0.000686156	-0.00841605	-0.012217	-0.0109361	-0.00444285	0.00619919	0.0188703	0.0306572	0.0384174	0.0394274	0.032024	0.0161388	-0.00652621	-0.0326142	-0.0575981	-0.0765408
12	RPO	2	2	-0.0587468	-0.0452094	-0.0314996	-0.0183912	-0.00663138	0.00309714	0.0103158	0.0146683	0.0160312	0.014503	0.0104098	0.00436718	-0.00282042	-0.0101725	-0.0166126	-0.0211343	-0.0228379	-0.0211374	-0.0158514	-0.00730949	0.00365029	0.015832	0.0277452	0.0378333	0.0447559	0.047573	0.0460397	0.0406173	0.0324688	0.0232843	0.0149987	0.00947621	0.00805863	0.0112663	0.018573	0.0284002	0.0383761	0.0456807	0.0475842	0.042088	0.0284094	0.00741291	-0.0183985	-0.0451317	-0.0680657	-0.0824467
13	RPO	2	2	-0.117826	-0.0870425	-0.0578146	-0.0308964	-0.00739219	0.011422	0.0243765	0.0306198	0.0299292	0.022919	0.0109697	-0.00380175	-0.0189364	-0.0319767	-0.0409347	-0.0446193	-0.042768	-0.0361972	-0.026451	-0.0156202	-0.00581067	0.00132141	0.0047866	0.0045149	0.00129692	-0.00343719	-0.00785406	-0.0102669	-0.00939336	-0.0047456	0.00330063	0.0135895	0.0244437	0.0339282	0.0402791	0.0423136	0.0396956	0.0329926	0.023551	0.0132918	0.00428178	-0.00159356	-0.00301754	0.000413065	0.00816256	0.0188169
14	RPO	2	2	0.135373	0.111287	0.0928941	0.07953	0.0699495	0.0625577	0.0557708	0.048151	0.0385864	0.0263906	0.0113059	-0.00633412	-0.0258887	-0.0463342	-0.0664086	-0.0847682	-0.099991	-0.110864	-0.116503	-0.116568	-0.111324	-0.101546	-0.0885685	-0.074041	-0.0595709	-0.0465291	-0.0355104	-0.0262943	-0.0178291	-0.00832758	0.00423554	0.0218195	0.0455377	0.0752583	0.10923	0.144075	0.175271	0.197588	0.206073	0.196967	0.168531	0.121828	0.060667	-0.00864517	-0.0781606	-0.139457
15	RPO	2	2	0.0368018	0.0346087	0.0325728	0.0308219	0.0294106	0.0283018	0.027383	0.0264181	0.0251046	0.0231041	0.020072	0.0157829	0.0101438	0.00325532	-0.00457828	-0.0128564	-0.0209288	-0.0281273	-0.0337933	-0.0374538	-0.0388666	-0.0380543	-0.0353444	-0.0313188	-0.0267312	-0.0223964	-0.0190168	-0.017107	-0.0168323	-0.0180267	-0.02016	-0.022438	-0.0239404	-0.0238198	-0.0214842	-0.0167306	-0.00981564	-0.00145394	0.00728958	0.0152188	0.0212119	0.024496	0.0248155	0.0224912	0.0184101	0.0138776
16	RPO	2	2	-0.0255273	-0.0194686	-0.0134859	-0.00775256	-0.00247155	0.00215024	0.00593548	0.00873665	0.0104869	0.0112109	0.0110098	0.0100712	0.00862637	0.00693553	0.00523775	0.00373404	0.00257112	0.00180574	0.00144504	0.00143664	0.00169289	0.00210324	0.00254609	0.00290125	0.00303535	0.00283209	0.00218251	0.000988582	-0.000790414	-0.00314351	-0.00597614	-0.00910897	-0.0122787	-0.015168	-0.0174447	-0.0187994	-0.0190056	-0.0179501	-0.0156562	-0.0122761	-0.0080615	-0.00333279	0.00158666	0.00639024	0.0108357	0.01475
17	RPO	2	2	-0.0145558	-0.0126901	-0.0120533	-0.0124025	-0.0132849	-0.0140885	-0.0141797	-0.0130554	-0.0104311	-0.00628886	-0.000896998	0.00528043	0.0116493	0.0176474	0.022806	0.0268422	0.0297025	0.0314757	0.0323742	0.0326168	0.0323732	0.031727	0.0306591	0.0290991	0.0269821	0.0243317	0.0212937	0.0181341	0.0151878	0.0127882	0.0111267	0.0101791	0.0096186	0.00881221	0.00693048	0.00308251	-0.0034403	-0.0129653	-0.0252423	-0.0393385	-0.0536535	-0.0660561	-0.0741856	-0.0758147	-0.0692201	-0.053539
18	RPO	2	2	0.0719298	0.0193326	-0.0238221	-0.0544285	-0.0707065	-0.0725369	-0.0615455	-0.0410779	-0.0157239	0.00937188	0.0292257	0.0401527	0.0400767	0.0291375	0.00953025	-0.0148366	-0.0390165	-0.058151	-0.0682607	-0.0672037	-0.0550432	-0.0340694	-0.00843817	0.0166629	0.0361064	0.0457996	0.0437646	0.0305052	0.0090865	-0.0153487	-0.0366686	-0.0488297	-0.0473433	-0.0301827	0.00141316	0.0430346	0.0878708	0.127698	0.15457	0.162359	0.148056	0.112728	0.0613509	0.00229461	-0.0541473	-0.0974676
1	RPO	2	3	-0.0225486	-0.025619	-0.0297296	-0.0326085	-0.0321573	-0.0270102	-0.0167545	-0.00241853	0.0138746	0.0292068	0.0404194	0.0450287	0.0416707	0.0305948	0.0137004	-0.00571038	-0.0234653	-0.0355172	-0.038568	-0.0310314	-0.0133824	0.0118557	0.0403555	0.0667275	0.0855444	0.0923039	0.084531	0.0621616	0.0279632	-0.0130635	-0.0543438	-0.0889354	-0.11086	-0.116276	-0.104398	-0.0777026	-0.0415241	-0.00313287	0.0296929	0.0503693	0.0548849	0.0429338	0.0181725	-0.0122751	-0.0390154	-0.0520888
2	RPO	2	3	-0.0302374	-0.00742498	0.0145356	0.0336359	0.0480235	0.0562925	0.0577254	0.0525047	0.0417192	0.0272232	0.0113552	-0.00353989	-0.0154139	-0.0229522	-0.0257163	-0.0242295	-0.0198279	-0.0142714	-0.0094096	-0.00667036	-0.00679122	-0.00966309	-0.0143325	-0.0192733	-0.022816	-0.0235337	-0.0207465	-0.0146965	-0.00661309	0.0015136	0.00740986	0.00899209	0.00499512	-0.00465201	-0.01863	-0.0343773	-0.0485821	-0.0577763	-0.0591281	-0.0511093	-0.0339329	-0.00974931	0.0176715	0.0434934	0.0626399	0.0706857
3	RPO	2	3	-0.0434075	-0.0366821	-0.0306282	-0.0247685	-0.0189195	-0.0132574	-0.00827583	-0.00462857	-0.00293437	-0.00354993	-0.00643416	-0.0110851	-0.0165638	-0.0217118	-0.0253667	-0.0266166	-0.0250286	-0.0207427	-0.0144307	-0.00718672	-0.00025707	0.00521295	0.00842178	0.00907838	0.00743755	0.00419534	0.000322952	-0.00320309	-0.0055775	-0.00641562	-0.00574684	-0.00402766	-0.00190453	-3.2826e-05	0.00113159	0.00154571	0.00160404	0.00209211	0.00396241	0.00807156	0.0148545	0.0240764	0.0347357	0.0451099	0.0529767	0.0560204
4	RPO	2	3	0.0236746	0.0270751	0.0348945	0.0444993	0.0532471	0.0587423	0.0593994	0.0543985	0.0438654	0.0286231	0.0100683	-0.0100367	-0.0299567	-0.0480273	-0.0627528	-0.0729781	-0.0777253	-0.0762852	-0.0684182	-0.0543175	-0.0349106	-0.0117723	0.0127751	0.0358261	0.0543345	0.0655188	0.0676186	0.0602926	0.0449009	0.0246322	0.00397197	-0.0118279	-0.0180308	-0.0113035	0.00926199	0.041578	0.0807077	0.119351	0.149156	0.162239	0.152888	0.119026	0.0628981	-0.0088499	-0.0861104	-0.156958
5	RPO	2	3	0.0786527	0.070464	0.0619981	0.0533405	0.0446086	0.0359805	0.0276466	0.0198748	0.0129485	0.00714915	0.00269465	-0.000343078	-0.00204505	-0.00269005	-0.00273599	-0.00274304	-0.00333271	-0.00504705	-0.00823703	-0.0129453	-0.0188717	-0.0254193	-0.0317329	-0.0368579	-0.0399533	-0.0404383	-0.0382152	-0.0337012	-0.0278151	-0.0218329	-0.0171466	-0.0150162	-0.0162227	-0.0208764	-0.0282757	-0.0369758	-0.0450178	-0.0502531	-0.0507555	-0.0452597	-0.0334675	-0.0162564	0.00439323	0.0256561	0.0442946	0.0572166
6	RPO	2	3	0.0220783	0.0281123	0.0349565	0.041421	0.0463191	0.0487234	0.0480971	0.0444202	0.038157	0.0301662	0.0214856	0.0131018	0.00577232	-0.000139502	-0.00470319	-0.0083755	-0.0118649	-0.0159189	-0.0211066	-0.027607	-0.0351073	-0.0428238	-0.0495804	-0.0540472	-0.0550555	-0.0518089	-0.0442043	-0.0328739	-0.0191734	-0.00497139	0.00769443	0.0169822	0.0216417	0.0212831	0.0164899	0.00873222	5.7852e-05	-0.00731363	-0.0114632	-0.0112236	-0.00644837	0.00186396	0.0117308	0.0205059	0.0253722	0.0238566
7	RPO	2	3	0.428169	0.415319	0.398958	0.376403	0.345716	0.306204	0.258643	0.205004	0.148212	0.0916418	0.0384329	-0.00884795	-0.048698	-0.0806846	-0.105432	-0.124327	-0.138981	-0.151069	-0.161793	-0.171709	-0.180662	-0.187698	-0.191393	-0.190162	-0.182581	-0.167657	-0.145034	-0.11523	-0.0795602	-0.0400509	0.000776601	0.0402705	0.0757487	0.104669	0.12488	0.134602	0.132719	0.118624	0.0925476	0.0555804	0.00985737	-0.0412692	-0.0935017	-0.141942	-0.181572	-0.207933
8	RPO	2	3	0.0445261	0.0543932	0.0589104	0.0594799	0.0574371	0.0537146	0.0485912	0.0418148	0.0328872	0.021464	0.0076541	-0.00785233	-0.0234919	-0.0373314	-0.047347	-0.0519159	-0.0504038	-0.0432897	-0.0321359	-0.019241	-0.00712953	0.00192231	0.00657345	0.00658032	0.00273061	-0.00337407	-0.0100946	-0.0162228	-0.0212894	-0.0260149	-0.0317879	-0.0405645	-0.0538017	-0.0718546	-0.0934871	-0.115637	-0.13389	-0.143106	-0.138544	-0.117064	-0.0781185	-0.0245472	0.0375727	0.0995923	0.15146	0.183497
9	RPO	2	3	0.0425568	0.036697	0.0307566	0.0249627	0.0195438	0.0147112	0.0106394	0.00740485	0.00497345	0.00319839	0.00182433	0.000575872	-0.000836666	-0.00261865	-0.00486784	-0.0075345	-0.0104079	-0.0132027	-0.0155751	-0.0172444	-0.018038	-0.0179118	-0.0169959	-0.0155461	-0.0138692	-0.0122624	-0.0108832	-0.00973891	-0.0086515	-0.00730352	-0.00533431	-0.00241981	0.00157741	0.00651036	0.0119196	0.0170558	0.0210232	0.0229063	0.0219871	0.0179316	0.010911	0.00169376	-0.00844833	-0.0179063	-0.0249667	-0.0280975
10	RPO	2	3	-0.0649562	-0.058248	-0.0484668	-0.0363715	-0.0231257	-0.0101205	0.00126171	0.0098914	0.015066	0.0166132	0.0148791	0.0106437	0.00492841	-0.00119094	-0.00676672	-0.0111337	-0.0139688	-0.0152632	-0.0152674	-0.0143518	-0.0128971	-0.011218	-0.00950099	-0.00780767	-0.00614114	-0.00448873	-0.00289664	-0.00148002	-0.000425696	8.85739e-05	-4.0895e-05	-0.0007437	-0.00172666	-0.00243682	-0.00217403	-0.000178484	0.00415909	0.0111216	0.0205043	0.0315264	0.0428644	0.052772	0.0593293	0.0607464	0.0556587	0.0433774
11	RPO	2	3	0.0220376	0.0243298	0.0245922	0.0235231	0.0217469	0.0195803	0.017024	0.0137271	0.00920512	0.00302085	-0.00499247	-0.0145487	-0.0248387	-0.0346444	-0.0424968	-0.0469719	-0.0469805	-0.0420323	-0.0323614	-0.0189642	-0.00348251	0.0120748	0.0256069	0.03524	0.0396358	0.0381305	0.0308974	0.018822	0.00346842	-0.0132547	-0.0292651	-0.042658	-0.0518875	-0.0559864	-0.0546827	-0.0483905	-0.0381147	-0.0252874	-0.0115475	0.00154044	0.0126896	0.0210891	0.0264993	0.0292633	0.0301798	0.0303806
12	RPO	2	3	-0.0544661	-0.0367967	-0.0190621	-0.00234867	0.0123466	0.0241755	0.0325647	0.0371093	0.0377097	0.0345524	0.0280956	0.0191286	0.00868771	-0.00199111	-0.0115664	-0.0187898	-0.0225787	-0.0222478	-0.0176037	-0.00902007	0.00256121	0.0157861	0.029017	0.0405373	0.0488118	0.052721	0.0517589	0.046096	0.0366097	0.0247415	0.012326	0.00129426	-0.00669748	-0.0105516	-0.0100206	-0.00580849	0.000526059	0.00677744	0.0105131	0.00962678	0.00285036	-0.0097879	-0.0268137	-0.0453829	-0.0616924	-0.0716335
13	RPO	2	3	0.0432085	0.0427134	0.0437848	0.0459689	0.0482347	0.0492122	0.0474839	0.041873	0.0316584	0.0168384	-0.00190282	-0.0231131	-0.0449222	-0.0652973	-0.0823874	-0.0948687	-0.102052	-0.104093	-0.101804	-0.0966253	-0.0901571	-0.0837128	-0.0781729	-0.0736863	-0.0695636	-0.064543	-0.0568231	-0.0446301	-0.0266218	-0.00229631	0.0277475	0.0618344	0.097301	0.130773	0.158636	0.177589	0.185261	0.180435	0.163246	0.135221	0.0989376	0.0578949	0.0158547	-0.0236105	-0.0575331	-0.0838525
14	RPO	2	3	-0.0487613	-0.0484307	-0.0454776	-0.0394504	-0.0305697	-0.0197628	-0.0084571	0.00155635	0.00848431	0.0108854	0.0079208	-0.000278645	-0.0127329	-0.027654	-0.0427406	-0.0555819	-0.0639817	-0.0664545	-0.0623926	-0.0523319	-0.0377798	-0.0208934	-0.00424227	0.00970785	0.0190843	0.0228289	0.0211372	0.0152779	0.00746998	0.000438915	-0.00309253	-0.000873492	0.00832806	0.0244067	0.0457633	0.0695333	0.0920819	0.109506	0.118328	0.116227	0.102434	0.0781618	0.0463975	0.0115389	-0.0212733	-0.0469583
15	RPO	2	3	-0.0413894	-0.0384171	-0.0318592	-0.0223004	-0.0108848	0.000804986	0.0110679	0.0183128	0.0213553	0.0196003	0.0131366	0.00277289	-0.0101569	-0.0239851	-0.036953	-0.0475053	-0.054459	-0.0571541	-0.0555149	-0.0500177	-0.0415889	-0.0314261	-0.0208587	-0.0111664	-0.00340006	0.00170668	0.00391461	0.00346623	0.00110322	-0.00202718	-0.00451326	-0.00484405	-0.00169987	0.00585448	0.018064	0.0343999	0.0535246	0.0733545	0.0913095	0.104652	0.110882	0.108178	0.0956973	0.0737826	0.0439402	0.00866084
16	RPO	2	3	-0.105777	-0.0989091	-0.0895553	-0.0781673	-0.0653959	-0.0520068	-0.03875	-0.0262961	-0.0151594	-0.00567697	0.00200831	0.00794777	0.0122976	0.0153411	0.0174271	0.0189232	0.0202199	0.0216808	0.0235729	0.0260405	0.029052	0.0323833	0.0356177	0.038214	0.039603	0.0393061	0.0370852	0.0330402	0.0276133	0.0216153	0.016029	0.0119017	0.0100481	0.0109107	0.014375	0.0197515	0.0258588	0.0312073	0.0342776	0.0338237	0.0291617	0.0203631	0.008291	-0.00548903	-0.0189601	-0.0300308
17	RPO	2	3	-0.0271763	-0.0257345	-0.0244491	-0.0232737	-0.021927	-0.0199794	-0.0169402	-0.0124799	-0.00651383	0.000688082	0.0085232	0.0161866	0.0227766	0.027546	0.0300697	0.0303562	0.0289104	0.0265979	0.0244788	0.0235246	0.0243723	0.027169	0.0314455	0.0361873	0.0400438	0.0415978	0.0397457	0.0339522	0.0244289	0.012175	-0.00121032	-0.0137953	-0.023775	-0.0298638	-0.0316005	-0.0295211	-0.0250446	-0.0201934	-0.0171401	-0.0176119	-0.0224102	-0.0310129	-0.0415148	-0.0508362	-0.0551905	-0.0507995
18	RPO	2	3	0.777428	0.61698	0.471107	0.344421	0.23974	0.158032	0.0982167	0.0573126	0.0306189	0.0124894	-0.00311732	-0.0212756	-0.0458157	-0.0783776	-0.118474	-0.163527	-0.209344	-0.251297	-0.285044	-0.307521	-0.317366	-0.315002	-0.302366	-0.282248	-0.257286	-0.229302	-0.198507	-0.1635	-0.121689	-0.0698852	-0.00571367	0.0716618	0.160209	0.254853	0.347424	0.427527	0.484382	0.507965	0.491374	0.431886	0.331922	0.199404	0.0463415	-0.112341	-0.261179	-0.386247
1	LPO	1	1	0.0638295	0.0669939	0.0694635	0.0705774	0.0698669	0.0671336	0.0624609	0.0559821	0.047923	0.0385422	0.0280474	0.0167476	0.00500954	-0.00662243	-0.017474	-0.0267857	-0.0337167	-0.0376382	-0.0381739	-0.0353535	-0.0296557	-0.0219082	-0.0131864	-0.00464773	0.00270313	0.00825259	0.0118867	0.0139868	0.015399	0.0172051	0.0204824	0.0260438	0.0340767	0.0440065	0.0544023	0.0630955	0.0675623	0.0652547	0.0542358	0.0336479	0.00415428	-0.0318459	-0.0704339	-0.106603	-0.135003	-0.150828
2	LPO	1	1	-0.0573446	-0.0486696	-0.0398699	-0.0312649	-0.0232244	-0.0161248	-0.0103137	-0.00595715	-0.00302777	-0.00127693	-0.000254249	0.000545027	0.00164201	0.00338777	0.0059216	0.00910652	0.0125131	0.0155851	0.017718	0.0184487	0.0175789	0.0152136	0.0117938	0.00799801	0.00456116	0.00210112	0.000889038	0.000789385	0.00120807	0.0012063	-0.000263933	-0.00414596	-0.0109092	-0.0203534	-0.031493	-0.0426119	-0.0515608	-0.0560682	-0.0542665	-0.0451015	-0.0286828	-0.00646344	0.0189129	0.0439536	0.0648559	0.0781493
3	LPO	1	1	0.0043354	0.00645226	0.00880905	0.011145	0.0130757	0.0141763	0.0140591	0.0124951	0.00945871	0.00517807	9.49725e-05	-0.00520267	-0.0100853	-0.0140146	-0.0166417	-0.0178805	-0.0179191	-0.0171699	-0.0161651	-0.0154366	-0.0153688	-0.0160976	-0.0174707	-0.0190599	-0.0202564	-0.0204129	-0.0189948	-0.0157274	-0.0106916	-0.00434381	0.00255689	0.00908209	0.0143402	0.0176476	0.0186888	0.0176024	0.0149616	0.0116521	0.00867173	0.00690121	0.00687397	0.00863348	0.0116711	0.0149898	0.0172801	0.0171788
4	LPO	1	1	-0.0847006	-0.0684411	-0.052842	-0.0383835	-0.025374	-0.0140506	-0.00453014	0.00299705	0.00837861	0.0114678	0.0122167	0.0107954	0.00763514	0.00347404	-0.000649032	-0.00355927	-0.00404462	-0.00111144	0.00579422	0.0166118	0.0305501	0.0461797	0.0615343	0.0743696	0.08255	0.0843867	0.0790374	0.0666727	0.0485822	0.0270069	0.0048564	-0.0147619	-0.0291302	-0.036401	-0.0360308	-0.0289432	-0.0173946	-0.0045991	0.0058732	0.0108952	0.00847996	-0.00163475	-0.0177773	-0.0364824	-0.0530369	-0.0623235
5	LPO	1	1	-0.00068504	0.00632274	0.0115608	0.0149623	0.0165649	0.0164391	0.0147045	0.0115207	0.00714054	0.0019166	-0.00367461	-0.00907423	-0.0136617	-0.0168679	-0.0182346	-0.0175137	-0.0147235	-0.0101485	-0.00431018	0.00211171	0.00836214	0.0137358	0.0176469	0.0196908	0.0196687	0.0175594	0.0135137	0.00778048	0.00070951	-0.00731513	-0.0158392	-0.0243849	-0.0323997	-0.0393073	-0.0445117	-0.0474595	-0.0477138	-0.0450056	-0.0393243	-0.0309187	-0.0203131	-0.0082628	0.00435405	0.0166352	0.0277765	0.0371932
6	LPO	1	1	0.0267865	0.0220247	0.0191099	0.0178018	0.0177451	0.0185349	0.0197725	0.0210584	0.0220275	0.0223449	0.0216941	0.0198446	0.0166272	0.0120148	0.0061404	-0.00067576	-0.00792013	-0.0149643	-0.0211141	-0.0257278	-0.0283281	-0.0286949	-0.0269228	-0.0234328	-0.0189245	-0.0142398	-0.010223	-0.00755756	-0.00661731	-0.00737123	-0.00938037	-0.0118493	-0.0138156	-0.0143268	-0.0126864	-0.0086308	-0.00242808	0.00510243	0.0127385	0.0190682	0.0227869	0.0229933	0.0193987	0.0124409	0.00324385	-0.00657271
7	LPO	1	1	-0.0452164	-0.0299344	-0.0163746	-0.00503982	0.00364703	0.00936372	0.0119691	0.0114942	0.00825262	0.00285528	-0.00381902	-0.01069	-0.0165944	-0.0204393	-0.0213859	-0.0190036	-0.0133258	-0.00490098	0.00529366	0.0160214	0.0259574	0.0339229	0.0390637	0.0409723	0.0397292	0.0358774	0.0302917	0.0239849	0.0179583	0.0129986	0.00957204	0.00776006	0.00727349	0.00753612	0.00780748	0.00734315	0.00555355	0.00211157	-0.0029519	-0.00925634	-0.0160923	-0.022554	-0.027679	-0.0306268	-0.0308457	-0.0281923
8	LPO	1	1	-0.0542308	-0.0458821	-0.0381658	-0.0308636	-0.0237962	-0.0169721	-0.0106145	-0.00513659	-0.0010115	0.0013551	0.00179298	0.000442112	-0.00214581	-0.00514256	-0.0075108	-0.00824255	-0.00657892	-0.00212496	0.0050068	0.0142212	0.0245119	0.0346165	0.043235	0.049197	0.0516313	0.0500483	0.0443673	0.0349051	0.0223331	0.00755047	-0.00832037	-0.0241145	-0.0386133	-0.0506363	-0.0591507	-0.0633418	-0.0627441	-0.0572723	-0.0473261	-0.0337328	-0.0177116	-0.000760349	0.015548	0.0298008	0.0409057	0.0482772
9	LPO	1	1	0.0161748	0.0170248	0.0175502	0.0176433	0.0170613	0.0154596	0.0124995	0.00798614	0.00194008	-0.00533488	-0.0132538	-0.0210353	-0.0278194	-0.0328497	-0.0356005	-0.0359028	-0.0339796	-0.0303906	-0.0259337	-0.0214889	-0.0178337	-0.0154691	-0.0145572	-0.0148815	-0.015893	-0.0168852	-0.0170916	-0.0158958	-0.0129558	-0.00829152	-0.00227328	0.00445533	0.0111361	0.0170315	0.0215946	0.0245819	0.026099	0.0265425	0.0264645	0.0264115	0.0267172	0.0273937	0.0280535	0.0279474	0.0260975	0.0215224
10	LPO	1	1	0.0224489	0.0272544	0.0334382	0.0401968	0.0463331	0.0503995	0.0510283	0.0471359	0.0381915	0.0243626	0.00652339	-0.0137761	-0.0345906	-0.0538607	-0.0697047	-0.0807437	-0.0862272	-0.0861537	-0.0811977	-0.0725859	-0.0618509	-0.0505034	-0.0398823	-0.0309535	-0.0241822	-0.0195954	-0.0167068	-0.014743	-0.0127333	-0.00971158	-0.00483591	0.00251511	0.0126134	0.0253174	0.0400075	0.0556344	0.0708301	0.0839595	0.0933125	0.0973281	0.0947824	0.0850861	0.0683693	0.0455502	0.0182579	-0.0113278
11	LPO	1	1	0.0676226	0.0677029	0.0669215	0.0648732	0.0612848	0.0560317	0.0491792	0.0408903	0.0314624	0.0212803	0.0107716	0.000421324	-0.00928266	-0.0178554	-0.024855	-0.02993	-0.0328206	-0.0334525	-0.0319296	-0.0285417	-0.0237717	-0.0182106	-0.0125164	-0.00734904	-0.00327729	-0.000697956	0.000232094	-0.000409591	-0.0022765	-0.00482661	-0.00738199	-0.00924043	-0.00982764	-0.0088191	-0.00624036	-0.00252714	0.00154754	0.00493857	0.00656192	0.00551154	0.00130993	-0.00589314	-0.0152713	-0.0253715	-0.0343249	-0.0401486
12	LPO	1	1	0.180819	0.176559	0.169336	0.158819	0.144808	0.127263	0.106348	0.0824141	0.0560915	0.0283412	0.000383935	-0.0263045	-0.0501423	-0.0696474	-0.0836479	-0.0915038	-0.0931943	-0.0894443	-0.0815709	-0.0713005	-0.0604862	-0.0507133	-0.0430715	-0.0379867	-0.0351624	-0.0337195	-0.032395	-0.0299347	-0.0253364	-0.0181671	-0.00861909	0.00247276	0.0138172	0.0238588	0.0310975	0.0343223	0.0329055	0.0267982	0.0166032	0.00344698	-0.0111909	-0.0256243	-0.038261	-0.047763	-0.0532387	-0.0542825
13	LPO	1	1	0.146089	0.127047	0.108048	0.0896269	0.0720683	0.0554781	0.0397851	0.0249251	0.0108702	-0.00222992	-0.0140889	-0.0242874	-0.032407	-0.0381256	-0.0414021	-0.0425054	-0.0420484	-0.0409569	-0.0402567	-0.0408811	-0.043428	-0.0479901	-0.0540535	-0.0605061	-0.0658179	-0.0683054	-0.0664793	-0.0594025	-0.0469549	-0.0299429	-0.0100931	0.010218	0.0283704	0.0419391	0.0491931	0.0494359	0.0432159	0.0321796	0.0188438	0.00601439	-0.0037671	-0.00877331	-0.00853844	-0.00398451	0.00268931	0.00845125
14	LPO	1	1	-0.0535984	-0.0561255	-0.0578221	-0.0578342	-0.0554134	-0.0500978	-0.0418394	-0.0310877	-0.018742	-0.00602884	0.00570686	0.0152809	0.0218707	0.0251817	0.0255184	0.0237144	0.0209653	0.0185757	0.0176978	0.019039	0.0227336	0.0282944	0.0346812	0.0405039	0.0443155	0.0448751	0.0414517	0.0339777	0.0230994	0.0100738	-0.00343218	-0.0156557	-0.0250532	-0.0305785	-0.0318981	-0.0294262	-0.0242251	-0.0177644	-0.011636	-0.00714546	-0.00505317	-0.00533255	-0.00715356	-0.00897541	-0.00882944	-0.00468456
15	LPO	1	1	0.060637	0.0620815	0.064623	0.0674026	0.0695287	0.0701495	0.0686511	0.0645901	0.0578237	0.0484408	0.0367213	0.0231673	0.00838178	-0.00691609	-0.0219151	-0.035756	-0.0475274	-0.0563966	-0.0616488	-0.062828	-0.0598808	-0.0531912	-0.0436693	-0.0327133	-0.0220666	-0.0135801	-0.0088552	-0.00899529	-0.0142478	-0.0239043	-0.0362723	-0.048875	-0.058891	-0.0636558	-0.0612366	-0.0508966	-0.0333457	-0.0107675	0.0135148	0.0356282	0.0518848	0.0595678	0.0575311	0.0464906	0.0289872	0.00895141
16	LPO	1	1	0.0858699	0.081215	0.0756233	0.0688975	0.0609889	0.0520391	0.042371	0.0323993	0.0225847	0.0133615	0.00504935	-0.00214789	-0.00818091	-0.0131092	-0.0170871	-0.0203053	-0.0229216	-0.025085	-0.0268737	-0.0283109	-0.0293743	-0.029983	-0.0300322	-0.0294117	-0.0280146	-0.025741	-0.0225092	-0.0182964	-0.0131338	-0.00714198	-0.000544054	0.00634192	0.0130742	0.0190989	0.0238013	0.0265415	0.026777	0.0241025	0.0183934	0.00985208	-0.000934892	-0.0129885	-0.0250476	-0.0357122	-0.0436289	-0.0476968
17	LPO	1	1	-0.0119865	-0.00920143	-0.00696369	-0.00537544	-0.00450679	-0.0043812	-0.00497531	-0.00615507	-0.00770418	-0.00931433	-0.0106119	-0.0112269	-0.010845	-0.00928647	-0.00653975	-0.00279987	0.00155037	0.00600678	0.0100069	0.0130275	0.0146901	0.014847	0.0135943	0.0112798	0.00844219	0.00568104	0.0035624	0.00248833	0.00257119	0.00362283	0.00515733	0.00648227	0.00686612	0.00567123	0.00255032	-0.00245839	-0.00887448	-0.0158196	-0.0221804	-0.0267695	-0.0285757	-0.0269336	-0.0216803	-0.0131894	-0.00231203	0.00977382
18	LPO	1	1	0.416928	0.321018	0.238226	0.17105	0.120451	0.085851	0.065183	0.0551509	0.0515238	0.0497263	0.0452887	0.0347878	0.0159752	-0.0116577	-0.0469216	-0.0870522	-0.12813	-0.165895	-0.196318	-0.216429	-0.224719	-0.221342	-0.208071	-0.187878	-0.164253	-0.140579	-0.119276	-0.101413	-0.0865411	-0.0727328	-0.0572301	-0.0369579	-0.00954964	0.0260419	0.0688532	0.115789	0.162071	0.2016	0.228178	0.236496	0.223178	0.187788	0.132859	0.0639513	-0.0112094	-0.0837558
1	LPO	1	2	0.221958	0.203899	0.186184	0.168796	0.151613	0.134465	0.117129	0.0992592	0.080501	0.0605988	0.0393843	0.0170167	-0.00603567	-0.0289671	-0.0507348	-0.0701836	-0.0861908	-0.0979776	-0.105122	-0.107686	-0.106167	-0.101351	-0.0941511	-0.085471	-0.0760569	-0.0663705	-0.0566166	-0.0468246	-0.0368657	-0.0266407	-0.0160844	-0.00526744	0.00557436	0.0160371	0.0255261	0.0332922	0.0385617	0.0404922	0.0384059	0.0318664	0.020848	0.00590388	-0.0118833	-0.0308989	-0.0492089	-0.064769
2	LPO	1	2	0.119143	0.111468	0.102452	0.0921521	0.0805729	0.0677579	0.0537583	0.0387894	0.0232169	0.00765136	-0.00714003	-0.0203251	-0.0310874	-0.0388491	-0.0434089	-0.0450273	-0.0444615	-0.04286	-0.0415354	-0.0416859	-0.0440731	-0.0488024	-0.05517	-0.0617311	-0.0665462	-0.0675432	-0.0630463	-0.0521854	-0.035224	-0.0136812	0.00987645	0.0321857	0.0499604	0.0604876	0.0622297	0.0551828	0.0409519	0.0224481	0.00336152	-0.0126324	-0.0226424	-0.0252121	-0.0207159	-0.0113352	-0.000709005	0.00680052
3	LPO	1	2	0.0357352	0.0340299	0.0333565	0.0332062	0.0328741	0.0316233	0.0288187	0.024143	0.017634	0.00972913	0.00116705	-0.00716421	-0.0144137	-0.0199589	-0.0235352	-0.025292	-0.0257612	-0.0257127	-0.0259712	-0.0271951	-0.0296937	-0.0333292	-0.0375107	-0.0412905	-0.0435809	-0.0433937	-0.0400946	-0.0335765	-0.0243645	-0.0135349	-0.00254961	0.0070287	0.0138834	0.0172133	0.0169467	0.0137884	0.00909718	0.00460124	0.00202123	0.00265074	0.0070102	0.0146478	0.0241253	0.0332265	0.0393348	0.0399321
4	LPO	1	2	0.224508	0.197469	0.168986	0.140262	0.112437	0.0863499	0.0624217	0.0406535	0.0206973	0.00203905	-0.0157883	-0.0330018	-0.0493965	-0.064426	-0.0772248	-0.0868393	-0.0924852	-0.0937366	-0.0906948	-0.0840206	-0.0748483	-0.0645476	-0.054493	-0.0458461	-0.0392942	-0.0350551	-0.0328009	-0.0318314	-0.0312067	-0.0300259	-0.0275075	-0.0232079	-0.0169963	-0.00908392	3.65952e-05	0.00966577	0.0190543	0.0274214	0.0340564	0.0383602	0.0398311	0.0381603	0.033183	0.025008	0.0139728	0.000768639
5	LPO	1	2	0.0532003	0.0611759	0.0659902	0.0668958	0.0635318	0.0559149	0.0445134	0.0301895	0.0141589	-0.00216163	-0.01727	-0.0298093	-0.0386963	-0.0432912	-0.043436	-0.039505	-0.0323059	-0.022937	-0.0126636	-0.00268687	0.00594862	0.0125331	0.0166881	0.0183574	0.0177668	0.0152878	0.0114032	0.0065742	0.00120441	-0.00438451	-0.00993355	-0.0152332	-0.0200803	-0.0243069	-0.0277188	-0.0301732	-0.0315666	-0.0318697	-0.0311446	-0.0295092	-0.0271102	-0.0240569	-0.0203701	-0.0159554	-0.010602	-0.00400895
6	LPO	1	2	-0.0609666	-0.0622388	-0.0615871	-0.0587168	-0.0533966	-0.0455015	-0.0350946	-0.0225576	-0.00860946	0.00571472	0.0191489	0.0304496	0.038522	0.0426951	0.0428466	0.0394636	0.0336167	0.0267233	0.0203317	0.0157512	0.0138346	0.0148096	0.0182058	0.0229751	0.0277338	0.0310649	0.0318772	0.0296521	0.0245655	0.017492	0.00978842	0.00303175	-0.00141477	-0.00271812	-0.000849767	0.00335078	0.00832854	0.0121063	0.0127198	0.0087591	-0.000234758	-0.0134365	-0.0287637	-0.0431041	-0.0527851	-0.0542465
7	LPO	1	2	-0.105261	-0.0950192	-0.0846957	-0.073998	-0.0626363	-0.0504398	-0.0374302	-0.0239754	-0.0107228	0.00147449	0.0117018	0.0192411	0.0237092	0.0252043	0.0243391	0.0221377	0.0199012	0.0189041	0.0201663	0.0241536	0.0306948	0.0389998	0.0477505	0.055356	0.0602935	0.0613964	0.0581655	0.050868	0.0405449	0.0288029	0.0175394	0.00856268	0.00318469	0.00193921	0.00438795	0.00918617	0.0143357	0.0175767	0.0168498	0.0108604	-0.00057842	-0.0162823	-0.0337973	-0.0497125	-0.0601999	-0.0617021
8	LPO	1	2	-0.104054	-0.0921058	-0.0809955	-0.0702846	-0.0596006	-0.0488409	-0.038263	-0.0283555	-0.0197227	-0.0128876	-0.00806035	-0.00511111	-0.00339637	-0.00201483	0.000130493	0.00401272	0.0101898	0.0187809	0.0293007	0.0407944	0.0520046	0.0615751	0.0683473	0.0715094	0.0706958	0.0659442	0.0575562	0.046016	0.0318282	0.0154152	-0.00276399	-0.0222877	-0.0424555	-0.0621991	-0.080033	-0.0940843	-0.102368	-0.102997	-0.0946937	-0.0770597	-0.0509035	-0.0183495	0.0173689	0.052353	0.082556	0.104483
9	LPO	1	2	0.0918779	0.0806103	0.0678244	0.0542158	0.0405167	0.0274002	0.0154058	0.00493181	-0.00380772	-0.0107515	-0.0159629	-0.0195833	-0.0218134	-0.0228907	-0.0230787	-0.022643	-0.0218562	-0.0210015	-0.020322	-0.0200469	-0.0203341	-0.0212166	-0.0226334	-0.024392	-0.0261733	-0.0276295	-0.0283575	-0.0280371	-0.0264746	-0.0236752	-0.0198694	-0.0154927	-0.011097	-0.00731576	-0.00468106	-0.00353714	-0.00390831	-0.0054858	-0.00765874	-0.00959074	-0.0104112	-0.00933387	-0.00584842	0.000168526	0.00843206	0.0183215
10	LPO	1	2	0.0626049	0.0604854	0.0577567	0.0542028	0.0495626	0.0435025	0.0357699	0.0261831	0.0147547	0.00173189	-0.0123632	-0.0266905	-0.0402344	-0.0518794	-0.0605475	-0.0653952	-0.0658743	-0.0618969	-0.0538665	-0.0426912	-0.0296975	-0.0163733	-0.00428822	0.00516165	0.0110212	0.0128286	0.0108974	0.00616848	0.000139364	-0.00537529	-0.00856547	-0.00790348	-0.00252201	0.0075421	0.021263	0.0366821	0.0512645	0.0622149	0.0670044	0.0638971	0.0523124	0.0331724	0.00879728	-0.0173359	-0.041106	-0.0583795
11	LPO	1	2	0.0712477	0.0758122	0.0773774	0.0753659	0.0694672	0.0597086	0.0464823	0.0306005	0.0132454	-0.004102	-0.019825	-0.0324178	-0.0406658	-0.0438712	-0.0419899	-0.0356817	-0.0262232	-0.0153237	-0.00486321	0.00347429	0.00845893	0.0095631	0.00704448	0.00189256	-0.00438508	-0.0100728	-0.0136273	-0.0140253	-0.0110182	-0.0052003	0.00206957	0.00891912	0.0133888	0.0138027	0.00922702	-0.000326985	-0.0137957	-0.0292288	-0.0440976	-0.0557788	-0.062033	-0.0614582	-0.05379	-0.0399781	-0.0220548	-0.00277051
12	LPO	1	2	0.250714	0.246634	0.23629	0.219763	0.197561	0.17055	0.139809	0.106509	0.0719193	0.0374237	0.00442466	-0.0256762	-0.0514788	-0.0718295	-0.0859629	-0.0936638	-0.09538	-0.0922812	-0.0860265	-0.0785151	-0.0715416	-0.066402	-0.063609	-0.0628348	-0.0630021	-0.0625338	-0.0598474	-0.0538343	-0.0441136	-0.0313872	-0.0171993	-0.00381011	0.0064166	0.0114423	0.0100946	0.00234137	-0.0105935	-0.0264867	-0.0424611	-0.0555875	-0.0634399	-0.0645834	-0.058882	-0.0475268	-0.0328546	-0.0178333
13	LPO	1	2	0.254259	0.21197	0.173256	0.138798	0.108631	0.0822868	0.0589255	0.037678	0.0177311	-0.0014135	-0.0199221	-0.0375406	-0.0538124	-0.0681593	-0.0801074	-0.089407	-0.0961048	-0.1006	-0.103525	-0.105626	-0.107526	-0.109513	-0.111453	-0.112701	-0.112143	-0.108457	-0.100258	-0.086468	-0.0666607	-0.0411688	-0.0112837	0.0209496	0.05292	0.0818053	0.105001	0.120493	0.127272	0.12529	0.115528	0.0996527	0.0796551	0.0575597	0.0349016	0.0126061	-0.00913831	-0.0306989
14	LPO	1	2	-0.173925	-0.193567	-0.207838	-0.21385	-0.209626	-0.1945	-0.169305	-0.136239	-0.0985849	-0.0601481	-0.0246163	0.00513951	0.0274012	0.0419181	0.0498013	0.0532239	0.0548919	0.0574322	0.0628102	0.0718191	0.0839741	0.097556	0.109951	0.118267	0.120018	0.113606	0.0988878	0.0772637	0.0514542	0.0251142	0.00202668	-0.0145568	-0.0226065	-0.0216638	-0.013019	0.000634376	0.0157904	0.0288611	0.0369141	0.038348	0.0331694	0.0230807	0.0110441	0.000812691	-0.00387392	1.88361e-05
15	LPO	1	2	0.160598	0.151388	0.142746	0.133835	0.123871	0.112253	0.0987533	0.0833244	0.066138	0.0474749	0.02761	0.0069543	-0.0141063	-0.035062	-0.0552555	-0.0738878	-0.0899173	-0.102332	-0.110184	-0.112904	-0.110418	-0.103109	-0.0919747	-0.0784635	-0.0641823	-0.0506796	-0.0389345	-0.0292831	-0.0212322	-0.0135828	-0.00468923	0.00722386	0.023405	0.0441071	0.0682373	0.09324	0.115467	0.13055	0.134267	0.123468	0.0968578	0.0557789	0.00421993	-0.0515169	-0.103621	-0.143987
16	LPO	1	2	0.298787	0.274001	0.248647	0.222471	0.195095	0.166168	0.135505	0.103241	0.0698821	0.0363259	0.0037231	-0.0266655	-0.0536579	-0.0763862	-0.0944441	-0.107936	-0.117461	-0.123994	-0.128625	-0.132282	-0.135534	-0.138418	-0.140397	-0.140503	-0.137566	-0.130506	-0.118645	-0.101978	-0.0811946	-0.0576968	-0.0333068	-0.00997458	0.0106193	0.0273541	0.0398659	0.0485418	0.0543823	0.0585886	0.0622825	0.0660011	0.0694743	0.0715183	0.0701412	0.0628913	0.0473031	0.0215054
17	LPO	1	2	0.00603924	0.00112902	-0.00332076	-0.00717771	-0.0104577	-0.0133297	-0.0160753	-0.0188911	-0.0218784	-0.0249405	-0.027742	-0.0297868	-0.0305056	-0.0294129	-0.0262065	-0.0209085	-0.0139051	-0.00586662	0.00228615	0.00956194	0.015078	0.0182447	0.0188433	0.017101	0.0136691	0.00941752	0.00534411	0.00234932	0.000982303	0.00139966	0.00326791	0.00585726	0.008234	0.00944657	0.00880457	0.00604504	0.00147309	-0.00407255	-0.00940194	-0.0131811	-0.0142778	-0.0119757	-0.00621659	0.00240489	0.0127101	0.0231905
18	LPO	1	2	0.636448	0.522831	0.414905	0.31759	0.234495	0.167308	0.115667	0.0770271	0.0471817	0.0210801	-0.00632035	-0.0385991	-0.0775316	-0.122434	-0.170371	-0.216652	-0.255662	-0.282321	-0.29292	-0.286253	-0.26388	-0.229768	-0.189834	-0.150767	-0.118518	-0.0973852	-0.0885495	-0.0901281	-0.0972038	-0.102851	-0.099586	-0.0808226	-0.0426628	0.0149863	0.0877798	0.167268	0.242423	0.300989	0.332002	0.327824	0.285724	0.209171	0.107226	-0.00637618	-0.115456	-0.203762
1	LPO	1	3	0.212267	0.20202	0.189485	0.174426	0.156814	0.136889	0.115116	0.0920273	0.0682273	0.0443758	0.0210658	-0.00108051	-0.0214566	-0.0394743	-0.0546406	-0.0665988	-0.075149	-0.0804278	-0.0827958	-0.082835	-0.0812323	-0.0785936	-0.07531	-0.071492	-0.0669326	-0.0611215	-0.0534336	-0.0433529	-0.0305983	-0.0153683	0.00166255	0.019337	0.0361303	0.0503295	0.0602679	0.0645377	0.0622769	0.0531878	0.0377293	0.0170283	-0.00717009	-0.0326332	-0.0569535	-0.0778002	-0.0932387	-0.101956
2	LPO	1	3	-0.102777	-0.0855695	-0.0665483	-0.0469274	-0.0281541	-0.011676	0.00127726	0.00996944	0.0142586	0.0146324	0.0121062	0.0079621	0.00355897	2.81651e-06	-0.00200755	-0.00232072	-0.00133091	0.000239119	0.00149545	0.00169543	0.000456883	-0.00215087	-0.00553908	-0.00874912	-0.0107165	-0.010504	-0.00766374	-0.00233139	0.0046891	0.012067	0.0182506	0.0217833	0.0217311	0.0179911	0.0113805	0.00359994	-0.00314746	-0.00655695	-0.00481151	0.00291707	0.0161367	0.0328745	0.0499298	0.0633296	0.0689852	0.0634226
3	LPO	1	3	0.0616732	0.0552705	0.0501847	0.0459693	0.0419833	0.0375323	0.0320068	0.0250746	0.0167139	0.00725338	-0.00269796	-0.0123747	-0.0210165	-0.0280337	-0.033108	-0.0362652	-0.0378501	-0.0384168	-0.0386105	-0.0389884	-0.0398795	-0.0412844	-0.0428707	-0.0440315	-0.0440169	-0.0421302	-0.0378807	-0.0311258	-0.0221725	-0.0117198	-0.000769816	0.00957068	0.0183068	0.0247427	0.0286234	0.0301679	0.0300177	0.0290391	0.0281047	0.027836	0.0283984	0.029428	0.0300235	0.0289275	0.024764	0.0163599
4	LPO	1	3	0.0591221	0.0513827	0.045509	0.041327	0.0384945	0.0364461	0.0344936	0.0318572	0.0278006	0.0217194	0.0132842	0.00254958	-0.00999438	-0.0234959	-0.0367451	-0.0484053	-0.0571829	-0.0619949	-0.0622093	-0.0577399	-0.0491175	-0.037403	-0.0240784	-0.0108871	0.000457035	0.00845183	0.0121027	0.0110704	0.0057643	-0.00269441	-0.0125418	-0.0216553	-0.0278699	-0.0293152	-0.0248349	-0.0142505	0.00152036	0.0204845	0.0398163	0.0563226	0.0669441	0.0693775	0.0624975	0.046716	0.023948	-0.00259802
5	LPO	1	3	0.0150644	0.0137141	0.0103253	0.00556846	0.000187729	-0.0051687	-0.0100751	-0.0142373	-0.0174748	-0.0196352	-0.0204966	-0.0198501	-0.0174079	-0.012976	-0.00652238	0.00173322	0.011187	0.0209796	0.0300328	0.0373139	0.0419692	0.0434414	0.0416551	0.0369878	0.0301405	0.0219865	0.0132541	0.00439377	-0.0045439	-0.0139122	-0.0242938	-0.036362	-0.0504383	-0.0662539	-0.0827303	-0.0979785	-0.109548	-0.114729	-0.111097	-0.0970897	-0.0724562	-0.0386629	0.0011815	0.0426531	0.08057	0.109837
6	LPO	1	3	0.0437814	0.0297133	0.0173381	0.0077296	0.0016975	-0.000354229	0.00147223	0.00646778	0.0134175	0.0207543	0.0267589	0.0299484	0.0292662	0.0243287	0.0154862	0.00381206	-0.00908414	-0.0214023	-0.0313844	-0.0377305	-0.0397831	-0.0376537	-0.0322017	-0.0248643	-0.0173724	-0.0114134	-0.00827349	-0.00861935	-0.012288	-0.0183717	-0.0253413	-0.0313544	-0.0346358	-0.0338345	-0.0283721	-0.0185697	-0.00562967	0.00853447	0.0216691	0.0316283	0.0367913	0.0364525	0.0309777	0.0217884	0.0111282	0.00167593
7	LPO	1	3	0.0138926	0.0209272	0.0303377	0.0405728	0.0497358	0.0559258	0.0575682	0.0537273	0.0442775	0.0299719	0.0122898	-0.00682169	-0.0252599	-0.0411705	-0.0532249	-0.0608599	-0.0642947	-0.0643919	-0.0624533	-0.0598131	-0.0575319	-0.0561412	-0.0554733	-0.0547422	-0.0527471	-0.0481455	-0.0398813	-0.0274406	-0.0110767	0.00817606	0.0286868	0.0485201	0.0658063	0.0791544	0.0878318	0.0919006	0.0920946	0.0895106	0.0852838	0.0801291	0.0740952	0.0664092	0.0555443	0.0395322	0.0163402	-0.0156295
8	LPO	1	3	-0.0850011	-0.0811506	-0.0763197	-0.0698573	-0.0614422	-0.0511754	-0.0396527	-0.0278184	-0.0167787	-0.00750809	-0.000646757	0.00368559	0.00594905	0.00708036	0.00827419	0.0107014	0.0152046	0.0220807	0.030979	0.0409658	0.0507203	0.0587662	0.063841	0.065148	0.0624955	0.0563501	0.0476386	0.0375635	0.0273005	0.0177554	0.0093956	0.00215765	-0.00439182	-0.0108452	-0.0177401	-0.0252762	-0.0331766	-0.0406418	-0.046465	-0.049274	-0.0478305	-0.041386	-0.0299407	-0.0142943	0.00394109	0.0225887
9	LPO	1	3	0.0414799	0.0368444	0.03163	0.0261782	0.0205965	0.0147342	0.00825032	0.000862837	-0.0075594	-0.0168344	-0.0264012	-0.035428	-0.0428865	-0.0478513	-0.0496701	-0.0481677	-0.0437701	-0.0373859	-0.0302972	-0.0238755	-0.0192873	-0.0172396	-0.0178174	-0.0204505	-0.0240229	-0.0271803	-0.0286029	-0.0273374	-0.0230393	-0.0160912	-0.00750379	0.00126077	0.00871895	0.0136941	0.0156607	0.0149364	0.0126532	0.0105423	0.0105005	0.0140879	0.0220081	0.0337619	0.0475385	0.0604212	0.068818	0.0691739
10	LPO	1	3	0.0438348	0.0450646	0.0465414	0.04774	0.0480591	0.0468734	0.0437067	0.0382071	0.0302709	0.0200616	0.00799569	-0.00518692	-0.0185965	-0.0312119	-0.0420045	-0.0500822	-0.0547135	-0.0555245	-0.0525051	-0.0461	-0.0371675	-0.0268042	-0.0163254	-0.00705271	-8.61195e-05	0.00380729	0.0044903	0.00239281	-0.00146847	-0.00565088	-0.00854565	-0.00861753	-0.00480575	0.00319169	0.0147515	0.0283045	0.0416056	0.0519983	0.0569289	0.0545069	0.0439351	0.0259378	0.00273385	-0.0221775	-0.0445043	-0.059854
11	LPO	1	3	0.102145	0.0949088	0.0873754	0.0792259	0.0701589	0.0599497	0.0485039	0.0359186	0.0224924	0.00873043	-0.00471144	-0.0171049	-0.0277374	-0.0360379	-0.0416532	-0.0445306	-0.0449196	-0.043334	-0.0404842	-0.0371148	-0.0338956	-0.0312739	-0.0293978	-0.0281157	-0.0270111	-0.0255239	-0.023091	-0.019296	-0.0139984	-0.0073789	7.77777e-05	0.00766074	0.0145736	0.0200809	0.0236492	0.0250129	0.0242373	0.0216254	0.0176646	0.0128705	0.00768152	0.00238677	-0.0029508	-0.00843309	-0.0142976	-0.0207908
12	LPO	1	3	0.263065	0.247867	0.230219	0.210082	0.187399	0.162157	0.134391	0.10428	0.0722447	0.0390969	0.00596408	-0.025698	-0.0542433	-0.078112	-0.0960912	-0.107559	-0.112635	-0.112276	-0.10805	-0.101868	-0.0955815	-0.0905624	-0.0873884	-0.0857448	-0.084503	-0.0819964	-0.0764951	-0.0667207	-0.0521962	-0.0335576	-0.0124399	0.0087078	0.0271753	0.0404771	0.0468984	0.0458343	0.0379939	0.025142	0.00982819	-0.00521516	-0.0176175	-0.0258177	-0.0294462	-0.0293164	-0.0272933	-0.0258024
13	LPO	1	3	0.237776	0.195088	0.155375	0.119708	0.0885139	0.0617096	0.0387488	0.0189925	0.00175141	-0.0134389	-0.0268225	-0.0383523	-0.0478989	-0.0553032	-0.0606245	-0.0641703	-0.0665445	-0.0686367	-0.0714022	-0.075675	-0.0818863	-0.0898841	-0.0988463	-0.107265	-0.113137	-0.114318	-0.108868	-0.0955115	-0.0740388	-0.0454066	-0.0118784	0.0233398	0.0565187	0.0839765	0.102741	0.111058	0.10882	0.0974431	0.0797208	0.0591361	0.0391639	0.0225981	0.0108321	0.00364305	-0.000807159	-0.0055061
14	LPO	1	3	-0.30129	-0.274478	-0.244501	-0.211863	-0.177284	-0.141688	-0.106125	-0.0717379	-0.0395945	-0.0106175	0.0145399	0.0355555	0.0524457	0.0656151	0.0757622	0.0837667	0.0905746	0.0970608	0.103827	0.111146	0.118842	0.126231	0.13225	0.135605	0.134945	0.129191	0.117688	0.100467	0.078284	0.0526602	0.0256393	-0.000454878	-0.023413	-0.0413799	-0.0532276	-0.0586539	-0.0582636	-0.0533366	-0.0455849	-0.0367775	-0.0283295	-0.0211099	-0.0152304	-0.0100656	-0.00446156	0.00288813
15	LPO	1	3	0.0357639	0.0344575	0.0379447	0.0444684	0.0518552	0.0578048	0.0603578	0.0581294	0.0505583	0.0379137	0.0212131	0.00205866	-0.017736	-0.0363582	-0.0522355	-0.0642534	-0.0717513	-0.0745348	-0.072869	-0.0672963	-0.0586419	-0.0478805	-0.0361083	-0.0244994	-0.0142169	-0.00631565	-0.00154608	-0.000230699	-0.00214268	-0.00636641	-0.0114113	-0.015289	-0.0159388	-0.0115283	-0.000963458	0.0157644	0.0374118	0.0614256	0.0843022	0.102048	0.1109	0.108054	0.092211	0.0639818	0.0258515	-0.0181597
16	LPO	1	3	-0.016745	-0.0208518	-0.0257519	-0.0305859	-0.0342918	-0.0357514	-0.0340309	-0.0286142	-0.0195442	-0.007471	0.0064022	0.0205532	0.0333453	0.0433706	0.0496573	0.0518708	0.0503544	0.0459753	0.039994	0.0337025	0.0282059	0.0242046	0.0218564	0.0208195	0.0203816	0.0196727	0.0179253	0.0146575	0.00979829	0.00369609	-0.00301058	-0.00955877	-0.0153024	-0.0199273	-0.0235203	-0.0265779	-0.0298384	-0.0340411	-0.03966	-0.0465923	-0.0540283	-0.0603913	-0.0635218	-0.0610167	-0.0506153	-0.0306799
17	LPO	1	3	0.0760088	0.0810168	0.0825869	0.0802352	0.0737697	0.0633676	0.0495819	0.0333654	0.0159681	-0.0011527	-0.016517	-0.0288379	-0.0371744	-0.0411208	-0.0408669	-0.0371973	-0.0313633	-0.0248952	-0.0193229	-0.0159217	-0.0154515	-0.0179584	-0.0227915	-0.0286814	-0.0339695	-0.036964	-0.0362557	-0.0310796	-0.0215274	-0.00861956	0.00583976	0.0195376	0.0301156	0.0355331	0.0345705	0.0270543	0.0139866	-0.00261334	-0.0200575	-0.0354393	-0.0461921	-0.0505105	-0.0477033	-0.0383288	-0.0240548	-0.00732513
18	LPO	1	3	0.682737	0.616722	0.550084	0.483583	0.41745	0.351448	0.285048	0.217627	0.148814	0.0788336	0.0085624	-0.0603012	-0.125367	-0.183973	-0.233604	-0.272339	-0.299242	-0.314638	-0.319967	-0.317436	-0.309582	-0.298655	-0.286078	-0.272284	-0.25662	-0.237616	-0.213483	-0.182752	-0.144597	-0.0994088	-0.0486588	0.00515894	0.0589583	0.109568	0.154077	0.190193	0.216499	0.232098	0.236736	0.2302	0.212181	0.182149	0.139239	0.0826207	0.0116712	-0.0733927
1	MPO	1	1	0.0457842	0.0508655	0.0564972	0.0619841	0.0667154	0.0703285	0.0726517	0.0734187	0.0723167	0.0689861	0.0629216	0.0538137	0.0415745	0.0265752	0.00963535	-0.00800087	-0.0247124	-0.0389728	-0.0494314	-0.0552827	-0.0563307	-0.0529689	-0.0460626	-0.0367664	-0.0262579	-0.0153918	-0.00463129	0.00599476	0.0168659	0.028495	0.0413428	0.0555573	0.0706512	0.085438	0.0979611	0.105716	0.106078	0.0966463	0.0758963	0.0436401	0.00141817	-0.0473206	-0.0975608	-0.143267	-0.178235	-0.197115
2	MPO	1	1	-0.0668533	-0.0526517	-0.0380226	-0.0239217	-0.0112816	-0.000845192	0.00690468	0.0118734	0.0143339	0.0148864	0.0143254	0.0134457	0.012931	0.0131799	0.0142658	0.0159176	0.0175863	0.0186254	0.0184346	0.0166578	0.0133032	0.00875796	0.00377621	-0.000676238	-0.00366767	-0.00447811	-0.00289246	0.000753803	0.00552522	0.0100526	0.0128098	0.0124017	0.00795934	-0.00061397	-0.0125058	-0.0260472	-0.0390035	-0.0489163	-0.0536254	-0.0516936	-0.0427481	-0.0276653	-0.00845537	0.0120251	0.0305524	0.0440702
3	MPO	1	1	0.00648162	0.00964644	0.01317	0.0166623	0.0195488	0.0211942	0.0210191	0.0186808	0.0141412	0.00774147	0.00014199	-0.00777825	-0.015078	-0.0209524	-0.0248801	-0.0267323	-0.0267899	-0.0256698	-0.0241677	-0.0230785	-0.0229771	-0.0240667	-0.0261196	-0.0284954	-0.0302843	-0.0305183	-0.0283982	-0.0235133	-0.0159845	-0.0064942	0.00382267	0.0135782	0.0214393	0.026384	0.0279406	0.0263164	0.0223683	0.0174205	0.0129647	0.0103176	0.0102769	0.0129075	0.0174488	0.0224104	0.0258346	0.0256831
4	MPO	1	1	0.0699969	0.0687251	0.0665193	0.063007	0.0579937	0.0514042	0.0433525	0.0340099	0.0236569	0.0126217	0.00129173	-0.00984793	-0.0202633	-0.0293536	-0.0364724	-0.0410235	-0.0424781	-0.0405192	-0.0351328	-0.0266697	-0.0159172	-0.00398206	0.00774141	0.0177366	0.0246175	0.0273014	0.0253147	0.0188482	0.00883412	-0.00315549	-0.0151284	-0.0249691	-0.0308661	-0.0316713	-0.0271738	-0.018257	-0.0067435	0.00483174	0.0137206	0.0175387	0.0148045	0.00541776	-0.00921044	-0.0262418	-0.0418419	-0.0518137
5	MPO	1	1	0.00407692	0.00816427	0.0107237	0.011912	0.0119399	0.0109873	0.00920098	0.00667353	0.00350404	-0.000168943	-0.00412223	-0.00803024	-0.0114744	-0.014003	-0.0151968	-0.0147552	-0.0125654	-0.00875478	-0.00367692	0.00211439	0.0079333	0.0130762	0.0168951	0.018892	0.018779	0.0164858	0.0121894	0.00623813	-0.000854912	-0.00851295	-0.0161275	-0.0231405	-0.0290543	-0.0334973	-0.0362176	-0.0370947	-0.0361272	-0.0334093	-0.0291219	-0.0234835	-0.016742	-0.00914893	-0.000934887	0.00768576	0.0165196	0.0254041
6	MPO	1	1	0.00735162	0.00683303	0.00705482	0.00784668	0.00897749	0.0102043	0.0113147	0.0121237	0.0124969	0.0123455	0.0116021	0.0102487	0.00827695	0.00572489	0.00266868	-0.000757313	-0.00434522	-0.00785313	-0.0109961	-0.013505	-0.0151609	-0.0158315	-0.0155116	-0.0143278	-0.0125316	-0.010447	-0.00840846	-0.00670661	-0.00551508	-0.00485607	-0.00459874	-0.00446991	-0.00413898	-0.00329363	-0.00173407	0.000562642	0.00341521	0.00643783	0.009116	0.0109059	0.0113585	0.0102446	0.00762487	0.00386162	-0.000415499	-0.00442391
7	MPO	1	1	0.0774856	0.0909703	0.102414	0.110626	0.114427	0.112797	0.10513	0.0911944	0.0713831	0.046747	0.0188798	-0.0100999	-0.037846	-0.0620272	-0.0806699	-0.0924511	-0.0967889	-0.0940734	-0.0854854	-0.072836	-0.0582751	-0.0438545	-0.0312674	-0.0216074	-0.0152253	-0.0117257	-0.010066	-0.00890053	-0.00673756	-0.00234321	0.00509321	0.0158018	0.0293103	0.0444758	0.059571	0.0725008	0.0811457	0.0835456	0.078318	0.064873	0.0436407	0.0161734	-0.0150251	-0.0467947	-0.0757659	-0.0988587
8	MPO	1	1	-0.0780476	-0.0651832	-0.053728	-0.0434798	-0.0341272	-0.0254309	-0.0173251	-0.00998048	-0.00370667	0.00114314	0.00433911	0.0058722	0.00612222	0.00576412	0.00573598	0.00701623	0.0103999	0.0163513	0.0248229	0.0352602	0.0466415	0.0576218	0.0667914	0.0728554	0.0748358	0.0722125	0.0649166	0.053346	0.0382987	0.0208097	0.00212586	-0.0165232	-0.0339262	-0.0489684	-0.060729	-0.0685153	-0.0719521	-0.0709562	-0.065796	-0.0570188	-0.0454008	-0.0318964	-0.0174915	-0.00305568	0.0107115	0.0233733
9	MPO	1	1	0.0209935	0.0208806	0.0205948	0.0200281	0.018957	0.01708	0.014111	0.00988763	0.00442621	-0.00202799	-0.00901105	-0.0159026	-0.0220294	-0.0268015	-0.0298103	-0.030921	-0.0302912	-0.0283325	-0.025626	-0.0228142	-0.0204579	-0.0189041	-0.0182529	-0.0183277	-0.0187116	-0.0188848	-0.0182845	-0.0164696	-0.0132075	-0.00853919	-0.00277162	0.00358486	0.0099273	0.0156546	0.0202953	0.0235909	0.025541	0.0263609	0.0263939	0.0260065	0.0254408	0.0247523	0.0237472	0.0220025	0.0189548	0.0140477
10	MPO	1	1	0.00420417	0.00525625	0.0070579	0.00947796	0.0121887	0.0146795	0.0163846	0.0167268	0.0152566	0.011734	0.00618191	-0.00104266	-0.00932976	-0.0178725	-0.0257739	-0.0321904	-0.0364198	-0.0380373	-0.0369293	-0.0333469	-0.027857	-0.0212257	-0.0143608	-0.00816605	-0.00339073	-0.000558571	0.000201216	-0.000880858	-0.00319102	-0.00584965	-0.00783104	-0.00811928	-0.00592154	-0.000833886	0.00701603	0.0169477	0.0278071	0.0380844	0.0461506	0.0505497	0.0502408	0.0448671	0.034835	0.0212985	0.006005	-0.00896552
11	MPO	1	1	0.0897342	0.0906017	0.0887383	0.0840242	0.0766843	0.0672005	0.05625	0.044463	0.032427	0.0206075	0.00932576	-0.001148	-0.0105662	-0.01863	-0.0249858	-0.0292541	-0.0310488	-0.0301606	-0.0265921	-0.0206477	-0.0129808	-0.00449085	0.00374688	0.0106179	0.0151607	0.0167346	0.015157	0.0106983	0.00412603	-0.00347285	-0.0108294	-0.0167376	-0.0203063	-0.0211667	-0.0195726	-0.0164323	-0.0131102	-0.0112258	-0.0122499	-0.0171399	-0.0260028	-0.0378836	-0.0508089	-0.0620118	-0.0683698	-0.0669473
12	MPO	1	1	0.174928	0.172794	0.167831	0.159776	0.14844	0.133712	0.115598	0.09417	0.0697165	0.0428526	0.0144976	-0.0140184	-0.041064	-0.0648956	-0.0838821	-0.0967928	-0.102969	-0.102581	-0.096535	-0.0864013	-0.0741279	-0.0616241	-0.0504775	-0.0417029	-0.0355801	-0.0316993	-0.0290853	-0.0265665	-0.0229844	-0.0175885	-0.0101061	-0.000867956	0.00930018	0.0191843	0.0274137	0.0326789	0.0340282	0.0309058	0.0233063	0.0117823	-0.00262123	-0.0183864	-0.0337713	-0.0469667	-0.0563502	-0.0606406
13	MPO	1	1	-0.0139684	-0.0083982	-0.00292795	0.00291513	0.00918018	0.0155226	0.0211979	0.0252906	0.0269023	0.0254605	0.0208024	0.0133178	0.00391262	-0.00621877	-0.0158263	-0.0238533	-0.0296941	-0.033329	-0.0351874	-0.0360998	-0.0369213	-0.0382913	-0.0403954	-0.0428513	-0.0448116	-0.0451619	-0.0428785	-0.0373825	-0.0287504	-0.0179295	-0.00651315	0.00345129	0.0100547	0.0119263	0.00864601	0.00102441	-0.0089849	-0.0185833	-0.0247282	-0.0247532	-0.0170793	-0.00166171	0.0198182	0.0440985	0.0668483	0.0834535
14	MPO	1	1	-0.0323329	-0.0449868	-0.055732	-0.063351	-0.0667169	-0.0649897	-0.05783	-0.0455953	-0.0293775	-0.010905	0.00767482	0.0242396	0.0369462	0.0446585	0.0471213	0.0450187	0.0398676	0.0336285	0.0283458	0.025608	0.0262564	0.0302091	0.0364224	0.0431564	0.0484036	0.0503124	0.0477318	0.0404768	0.0294068	0.0163249	0.00353848	-0.00658967	-0.0122721	-0.0127342	-0.00848857	-0.00131527	0.00612723	0.0108199	0.0100837	0.00234236	-0.0123994	-0.0321987	-0.0534019	-0.0710897	-0.0798784	-0.0748908
15	MPO	1	1	0.0202644	0.0214072	0.0231674	0.0252532	0.0273145	0.0289484	0.0297974	0.0295055	0.0278141	0.0245576	0.0196845	0.0133251	0.00575119	-0.00260179	-0.0111532	-0.0192292	-0.0261	-0.0311024	-0.0336978	-0.0335962	-0.0308354	-0.0257887	-0.0191911	-0.0120693	-0.00560657	-0.000977071	0.000903008	-0.000487702	-0.00507896	-0.0121999	-0.0206059	-0.0286498	-0.0345775	-0.0368447	-0.034457	-0.0272069	-0.0157764	-0.00169536	0.0128988	0.0256568	0.0344545	0.0378563	0.0354326	0.0278848	0.0169712	0.00520507
16	MPO	1	1	0.0969845	0.0917294	0.0854233	0.0778415	0.0689271	0.0588381	0.0479379	0.0366934	0.0256234	0.0152173	0.00583477	-0.0022949	-0.00911676	-0.0146978	-0.0192114	-0.0228712	-0.0258525	-0.0283208	-0.0303612	-0.0319976	-0.0332036	-0.0338877	-0.0339332	-0.0332181	-0.0316251	-0.0290441	-0.0253857	-0.0206249	-0.0147965	-0.0080346	-0.000588174	0.00718714	0.014795	0.0216112	0.0269401	0.0300553	0.0303387	0.0273258	0.0208696	0.0111941	-0.001039	-0.0147207	-0.0284192	-0.0405424	-0.0495496	-0.0541856
17	MPO	1	1	-0.0507999	-0.0439119	-0.0362189	-0.0282266	-0.0204562	-0.0133506	-0.00722085	-0.00221042	0.00169492	0.0046409	0.00684323	0.00853838	0.00990962	0.0110724	0.0120616	0.0128346	0.0133243	0.0134663	0.0132328	0.0126472	0.0117997	0.0108373	0.00992658	0.0092316	0.00887288	0.00890974	0.00932483	0.0100344	0.0108689	0.011633	0.012107	0.0121022	0.0114704	0.0101272	0.00806365	0.0053451	0.00210636	-0.00146033	-0.00513788	-0.00867353	-0.0117984	-0.014216	-0.0156266	-0.015746	-0.014324	-0.0112036
18	MPO	1	1	0.432919	0.321363	0.227147	0.152905	0.0993534	0.0654814	0.0486023	0.0447124	0.0487717	0.0553724	0.0591461	0.0558391	0.0423813	0.0176506	-0.0175954	-0.0607156	-0.107559	-0.153367	-0.193345	-0.223611	-0.241673	-0.246788	-0.239959	-0.223566	-0.200726	-0.174602	-0.147593	-0.1209	-0.0944236	-0.0667318	-0.0358575	0.000298303	0.0428594	0.0915139	0.143904	0.195695	0.241247	0.274063	0.288223	0.279303	0.245405	0.187992	0.111604	0.0236613	-0.0666804	-0.149799
1	MPO	1	2	0.144502	0.12982	0.117728	0.108261	0.101294	0.096646	0.0939458	0.0924585	0.0911502	0.0887953	0.0839684	0.0754895	0.0625543	0.0450228	0.0234681	-0.000792834	-0.0258428	-0.0496197	-0.0700462	-0.0854765	-0.0948597	-0.0978909	-0.0949408	-0.0869927	-0.0754874	-0.061946	-0.0479198	-0.0347578	-0.0234265	-0.0145256	-0.00818545	-0.00417911	-0.00203167	-0.00113744	-0.00100251	-0.00136009	-0.00223523	-0.00404263	-0.00738173	-0.01287	-0.0208429	-0.0310662	-0.0426469	-0.0539827	-0.0629579	-0.0672757
2	MPO	1	2	-0.0580563	-0.0471663	-0.0354185	-0.0235018	-0.0122473	-0.00243709	0.00525116	0.0104346	0.0130636	0.0134929	0.0123739	0.0105344	0.00883556	0.00798097	0.00835927	0.00995858	0.0123567	0.0148143	0.0164536	0.016496	0.0144961	0.0104586	0.00495643	-0.000944894	-0.00592547	-0.00861988	-0.00805739	-0.00386561	0.00350405	0.0128057	0.0221744	0.0294412	0.0326252	0.0303732	0.0223115	0.00923894	-0.00696539	-0.0236228	-0.0377526	-0.0466678	-0.0485144	-0.0427308	-0.0302267	-0.0132828	0.00479964	0.0202577
3	MPO	1	2	0.0534259	0.0508764	0.0498695	0.0496449	0.0491484	0.0472784	0.0430854	0.0360949	0.0263637	0.0145455	0.0017448	-0.0107108	-0.0215491	-0.0298395	-0.0351862	-0.0378128	-0.0385142	-0.0384418	-0.0388281	-0.040658	-0.0443935	-0.0498287	-0.0560803	-0.0617313	-0.0651556	-0.0648757	-0.0599434	-0.0501985	-0.0364261	-0.0202354	-0.00381179	0.0105082	0.0207563	0.0257347	0.0253361	0.0206143	0.0136007	0.00687908	0.00302183	0.00396298	0.0104806	0.0218992	0.0360685	0.0496752	0.0588075	0.0597003
4	MPO	1	2	0.181734	0.165765	0.150615	0.135547	0.119678	0.102088	0.0820833	0.0593929	0.0342798	0.00756518	-0.0194219	-0.0450292	-0.0675474	-0.0854847	-0.0977688	-0.10397	-0.104313	-0.0996074	-0.0911705	-0.0805157	-0.0691954	-0.0584967	-0.0493391	-0.0422024	-0.0370798	-0.0336417	-0.0312345	-0.0290859	-0.026442	-0.022622	-0.0171339	-0.00966957	-0.00017026	0.0111717	0.0239024	0.0372618	0.0502868	0.0617488	0.070319	0.0746453	0.0735347	0.066197	0.0523376	0.0323624	0.00734198	-0.0210025
5	MPO	1	2	0.0994827	0.0978937	0.0941404	0.0877687	0.0785511	0.0665009	0.0519434	0.0355014	0.0180763	0.000757263	-0.0152781	-0.0289234	-0.0392828	-0.0457988	-0.0483214	-0.0471474	-0.0429464	-0.0366686	-0.0294136	-0.0222343	-0.0160368	-0.0114109	-0.00862161	-0.00760716	-0.00802059	-0.0093654	-0.0110498	-0.0125509	-0.0134798	-0.0136269	-0.0129812	-0.0116902	-0.0100099	-0.0082777	-0.00679804	-0.00584528	-0.00557499	-0.00605122	-0.00721508	-0.00890652	-0.0108766	-0.0127878	-0.0142648	-0.0149216	-0.0144108	-0.0124488
6	MPO	1	2	-0.00219088	-0.0065918	-0.00945667	-0.0107794	-0.010626	-0.00909506	-0.00631704	-0.00250077	0.00204294	0.00688844	0.0114901	0.0152874	0.0177129	0.018349	0.0169911	0.0137223	0.00895462	0.00333426	-0.00232387	-0.00722499	-0.0107159	-0.0123993	-0.0122308	-0.0104982	-0.00774123	-0.00462235	-0.00173559	0.000521593	0.0020326	0.00300778	0.00387871	0.00521667	0.00749405	0.0109296	0.0153493	0.0201462	0.0243748	0.0268876	0.0265927	0.0227347	0.0151209	0.0043181	-0.00837464	-0.0210599	-0.0315038	-0.0375259
7	MPO	1	2	0.0735233	0.0755408	0.0778173	0.0798937	0.081126	0.0807668	0.0780654	0.0722427	0.0627118	0.0492421	0.0319911	0.0117207	-0.010284	-0.0323144	-0.0524554	-0.0688925	-0.0801268	-0.0853528	-0.0845036	-0.0783309	-0.068225	-0.0559017	-0.0431119	-0.0313481	-0.0215671	-0.014056	-0.00842822	-0.00382363	0.000927349	0.00692394	0.0150197	0.0255794	0.0383347	0.0523852	0.0662089	0.0778813	0.085397	0.0868571	0.0808615	0.0667742	0.0449276	0.0167898	-0.0152169	-0.0479198	-0.0778447	-0.101687
8	MPO	1	2	-0.182354	-0.165631	-0.148923	-0.131562	-0.112976	-0.0929722	-0.0718974	-0.050556	-0.0300753	-0.0116694	0.00369646	0.0154418	0.0236948	0.0291063	0.0328645	0.0363546	0.0407804	0.0470569	0.05548	0.0657261	0.0769089	0.0876862	0.0965912	0.102216	0.103415	0.099429	0.0898431	0.0746885	0.0543655	0.0295702	0.00142911	-0.0287037	-0.0590353	-0.0873809	-0.111319	-0.128333	-0.13623	-0.133327	-0.118963	-0.0936324	-0.059163	-0.0186826	0.0237782	0.0638548	0.0974124	0.121226
9	MPO	1	2	0.0867574	0.076675	0.0654113	0.053451	0.0413135	0.029502	0.0184548	0.00854182	1.73807e-05	-0.00696912	-0.0123789	-0.0162591	-0.0187569	-0.0200933	-0.0205567	-0.0204628	-0.0201297	-0.0198695	-0.0199192	-0.0204575	-0.0215562	-0.0231417	-0.0250453	-0.0269879	-0.0286064	-0.0295498	-0.0294615	-0.0281013	-0.0253805	-0.0214054	-0.0164995	-0.0111605	-0.00598485	-0.00162981	0.00135543	0.00260491	0.00206256	-1.04859e-05	-0.0030508	-0.00626001	-0.00876707	-0.00973035	-0.00852092	-0.00483943	0.00124578	0.00933072
10	MPO	1	2	-0.0236644	-0.0210121	-0.0172697	-0.0125927	-0.00737872	-0.00224752	0.00211127	0.0050121	0.00593157	0.00460317	0.00108043	-0.00420928	-0.0105734	-0.0171217	-0.0229067	-0.0270821	-0.028994	-0.0283094	-0.0250477	-0.019603	-0.0126825	-0.00517401	0.00192884	0.00769007	0.0113867	0.0125803	0.0112854	0.0079228	0.0033123	-0.00144966	-0.00516696	-0.00670657	-0.0052445	-0.000426405	0.00749709	0.0176772	0.028782	0.0391549	0.0470857	0.0511138	0.0502784	0.0443589	0.0339215	0.0202665	0.00523146	-0.00910053
11	MPO	1	2	0.110854	0.11347	0.111022	0.103448	0.0911553	0.0749532	0.0559377	0.0353912	0.0147058	-0.00469143	-0.0214488	-0.0344228	-0.0427323	-0.0459008	-0.0439494	-0.0374397	-0.0274434	-0.0154701	-0.00326616	0.00746388	0.0152829	0.0192956	0.0192986	0.015808	0.00995544	0.00326796	-0.00267774	-0.00661617	-0.00785686	-0.00648617	-0.00335146	5.1131e-05	0.00194904	0.000612845	-0.00515689	-0.0157723	-0.0306288	-0.0481541	-0.065979	-0.0813373	-0.0915059	-0.0943009	-0.0884854	-0.0740046	-0.0520475	-0.0248429
12	MPO	1	2	0.258447	0.256538	0.248233	0.233481	0.212712	0.186754	0.156686	0.123627	0.0887601	0.0533453	0.0186287	-0.0140889	-0.0434192	-0.068082	-0.0870216	-0.0995961	-0.105718	-0.106034	-0.101754	-0.0945237	-0.0861249	-0.0780811	-0.0713586	-0.0662451	-0.062325	-0.0586133	-0.0539339	-0.0473405	-0.0383145	-0.0271771	-0.0148883	-0.00305006	0.00655324	0.0122525	0.0129105	0.00815306	-0.00147208	-0.0146633	-0.0295287	-0.0439534	-0.0559532	-0.0639691	-0.0671279	-0.0653226	-0.0592052	-0.0499488
13	MPO	1	2	0.0814738	0.070402	0.061139	0.0540757	0.0491727	0.0460457	0.0439747	0.0420714	0.0393565	0.0349935	0.0283284	0.0191265	0.00752613	-0.00598458	-0.0206397	-0.0355241	-0.0497052	-0.0624326	-0.0730936	-0.0814219	-0.0873089	-0.0907109	-0.0916376	-0.0900401	-0.0857956	-0.0788087	-0.0690076	-0.0565336	-0.0418242	-0.0257041	-0.00928974	0.00611199	0.0192579	0.0290995	0.0350033	0.0368939	0.0353171	0.0312874	0.0260531	0.0209438	0.0169993	0.0149497	0.015009	0.0169129	0.0200657	0.0237539
14	MPO	1	2	-0.277198	-0.297916	-0.311249	-0.31321	-0.300989	-0.273512	-0.231796	-0.178888	-0.119494	-0.0592227	-0.00371	0.0424669	0.0763611	0.0972237	0.106442	0.107207	0.10377	0.100487	0.100967	0.10718	0.119184	0.135041	0.15125	0.163571	0.167978	0.161512	0.1431	0.113867	0.0769983	0.0372621	3.12249e-06	-0.0298211	-0.0486515	-0.0549268	-0.0495084	-0.0353353	-0.0167738	0.00135514	0.0147926	0.0208598	0.0189854	0.0109409	0.000408563	-0.00762017	-0.00792024	0.00393299
15	MPO	1	2	0.0490606	0.0470507	0.0460576	0.0456955	0.045468	0.0448241	0.0432928	0.0404005	0.0357763	0.0291654	0.0204366	0.00973399	-0.00259447	-0.0159307	-0.029419	-0.0420555	-0.0527222	-0.0604308	-0.0644093	-0.0643259	-0.0603445	-0.0530674	-0.043551	-0.0331335	-0.0231729	-0.0148516	-0.00882951	-0.00518706	-0.00331909	-0.00207597	3.53965e-05	0.00457201	0.0126917	0.0248265	0.0403984	0.0577637	0.0744293	0.087328	0.0933908	0.0901786	0.0764231	0.0525519	0.0207481	-0.0152271	-0.0505304	-0.0799914
16	MPO	1	2	0.337569	0.309708	0.281195	0.251732	0.220883	0.188241	0.153594	0.117091	0.0793091	0.0412747	0.00430367	-0.0301621	-0.0607703	-0.0865277	-0.106969	-0.122215	-0.132952	-0.140295	-0.145495	-0.149613	-0.153301	-0.156603	-0.158902	-0.159093	-0.155834	-0.147885	-0.134471	-0.11558	-0.091998	-0.065325	-0.0376424	-0.0111784	0.0121479	0.0310583	0.0451424	0.0548515	0.0613412	0.0659994	0.0701245	0.074346	0.0783677	0.0808426	0.0794926	0.0715051	0.0540428	0.0249405
17	MPO	1	2	0.00873537	-0.00157731	-0.0100727	-0.0164083	-0.0204251	-0.022153	-0.0218317	-0.0198331	-0.0166635	-0.0128703	-0.00897805	-0.00539099	-0.00239794	-0.000105903	0.00153899	0.00271061	0.00366408	0.00465556	0.00586229	0.00732526	0.00894678	0.0105181	0.0117488	0.0123681	0.0122223	0.0112983	0.00980654	0.00814945	0.00678801	0.0062171	0.00675759	0.00850818	0.0112494	0.0144534	0.0173601	0.0190967	0.0189006	0.0162504	0.0110177	0.00355498	-0.00533273	-0.0144209	-0.0223045	-0.0275475	-0.0289302	-0.0256369
18	MPO	1	2	0.70453	0.577532	0.457068	0.347787	0.25335	0.176066	0.116541	0.0734092	0.0434568	0.0221937	0.00437321	-0.0145773	-0.0382692	-0.0682867	-0.104168	-0.143387	-0.18177	-0.214825	-0.238366	-0.249781	-0.248473	-0.235853	-0.215233	-0.190959	-0.167221	-0.147236	-0.131982	-0.120199	-0.108486	-0.0920373	-0.0660988	-0.0270188	0.0261418	0.0908302	0.160804	0.226696	0.277869	0.303776	0.296495	0.252436	0.173552	0.0680918	-0.0507035	-0.166107	-0.260552	-0.318325
1	MPO	1	3	0.173698	0.167179	0.157789	0.145749	0.13168	0.116636	0.101801	0.0880582	0.0758678	0.065209	0.0554412	0.0457006	0.0350515	0.0228479	0.00884704	-0.00662849	-0.0226765	-0.0382434	-0.0520981	-0.0632664	-0.0710912	-0.0752742	-0.0758472	-0.0730757	-0.0673244	-0.0588258	-0.0477335	-0.034183	-0.0183118	-0.000545908	0.0183604	0.0372002	0.0542891	0.067549	0.0747408	0.0737673	0.0631449	0.0422334	0.0116555	-0.0265653	-0.0690036	-0.11099	-0.147202	-0.172343	-0.181893	-0.172861
2	MPO	1	3	-0.117306	-0.0980137	-0.0756668	-0.0519808	-0.0289948	-0.00871767	0.00715231	0.0176238	0.0225156	0.0224986	0.0189283	0.0134806	0.00788397	0.00349058	0.00107883	0.000692233	0.00166762	0.00295288	0.00333237	0.00188229	-0.0017551	-0.00727287	-0.0136206	-0.0192456	-0.022497	-0.0219632	-0.0170196	-0.00794957	0.00391202	0.0164278	0.0270927	0.0335317	0.034145	0.0285903	0.0179532	0.00470064	-0.00784199	-0.0160947	-0.0170827	-0.009208	0.00723204	0.0297688	0.0540625	0.0745447	0.0853368	0.0813024
3	MPO	1	3	0.0922045	0.0826321	0.0750286	0.0687263	0.062767	0.0561126	0.0478517	0.0374877	0.024988	0.0108442	-0.00403359	-0.0185008	-0.0314207	-0.0419117	-0.0494981	-0.0542182	-0.0565877	-0.0574349	-0.0577246	-0.0582895	-0.0596217	-0.0617222	-0.0640937	-0.0658292	-0.0658073	-0.0629867	-0.0566335	-0.0465345	-0.0331489	-0.0175217	-0.00115091	0.0143086	0.0273695	0.0369915	0.0427934	0.0451024	0.0448779	0.0434149	0.0420178	0.0416161	0.042457	0.0439963	0.0448866	0.043248	0.0370234	0.0244589
4	MPO	1	3	0.206113	0.194176	0.179914	0.162787	0.142581	0.119388	0.093705	0.0663061	0.0382178	0.01059	-0.0153968	-0.0386107	-0.0581026	-0.0731664	-0.0833707	-0.0886354	-0.0891563	-0.0854423	-0.0782844	-0.068668	-0.0577505	-0.0466359	-0.0363675	-0.0278145	-0.0215043	-0.017645	-0.0159427	-0.0157386	-0.0160569	-0.0157518	-0.0137131	-0.00904089	-0.0013202	0.00919728	0.0215606	0.0340906	0.0447018	0.0510921	0.051229	0.0437618	0.0283846	0.00616677	-0.0205318	-0.0482362	-0.0728458	-0.0902164
5	MPO	1	3	0.048173	0.0467242	0.043052	0.03754	0.0306482	0.0228568	0.0145684	0.00621077	-0.00177387	-0.00886888	-0.0144951	-0.0181254	-0.0192873	-0.0177412	-0.0135838	-0.00728874	0.000236343	0.00779889	0.0140901	0.0179762	0.0187082	0.0160601	0.0104732	0.00297801	-0.00504046	-0.0120924	-0.0170237	-0.0192625	-0.0190018	-0.0172203	-0.0154687	-0.0155987	-0.0191897	-0.0271495	-0.0393104	-0.0542952	-0.0696617	-0.0822334	-0.0886837	-0.0862603	-0.0734072	-0.0503348	-0.0191457	0.016343	0.0511074	0.0797537
6	MPO	1	3	0.0295998	0.0225629	0.0164445	0.0116484	0.00846079	0.00700676	0.00721965	0.00878551	0.0111903	0.0137726	0.0157911	0.0166007	0.0157101	0.0129183	0.00833618	0.00240775	-0.00415256	-0.0105224	-0.0158579	-0.0194944	-0.0210508	-0.0205067	-0.0182175	-0.0148489	-0.0112573	-0.00831531	-0.00672857	-0.00691246	-0.00886086	-0.0121591	-0.0160465	-0.0195518	-0.0217078	-0.0217481	-0.0193	-0.0144778	-0.00788066	-0.000515991	0.00641171	0.011741	0.0146024	0.0146362	0.0120862	0.00778286	0.0030103	-0.00072975
7	MPO	1	3	0.196993	0.206066	0.2146	0.219721	0.218644	0.209208	0.190278	0.161888	0.125342	0.0830698	0.0381791	-0.00594435	-0.0461343	-0.0799152	-0.105813	-0.12354	-0.133832	-0.138302	-0.138983	-0.137814	-0.136249	-0.134875	-0.133284	-0.13025	-0.12405	-0.11284	-0.095262	-0.0708592	-0.0402881	-0.00539355	0.0311301	0.0661526	0.0966021	0.119993	0.13474	0.140307	0.137182	0.126468	0.109648	0.0880775	0.0627951	0.0343949	0.00300649	-0.0315218	-0.069414	-0.110702
8	MPO	1	3	-0.135552	-0.125886	-0.11517	-0.102665	-0.0879571	-0.0710941	-0.0527219	-0.033963	-0.0162043	-0.000764265	0.0113656	0.0197669	0.0247554	0.0272785	0.0287168	0.0305641	0.0340413	0.0398256	0.0478748	0.0574535	0.0673085	0.0758744	0.0817202	0.0838129	0.0816846	0.0755614	0.0661141	0.0543412	0.0412842	0.0277765	0.0143483	0.00109831	-0.0120869	-0.0253131	-0.0385227	-0.0512453	-0.0625872	-0.0712432	-0.0757275	-0.0746755	-0.0671635	-0.0530845	-0.0333023	-0.00958832	0.0154906	0.0389597
9	MPO	1	3	0.0254043	0.0223579	0.0189604	0.0154876	0.0120088	0.00836789	0.0042457	-0.000638198	-0.00644287	-0.0130709	-0.0201106	-0.0269155	-0.0326663	-0.0366071	-0.0381853	-0.0372171	-0.0339902	-0.0291778	-0.0237537	-0.0187775	-0.0151613	-0.0134707	-0.0137979	-0.0157297	-0.0184289	-0.0208707	-0.0220451	-0.0212143	-0.0180963	-0.0129592	-0.00654571	5.87267e-05	0.00575373	0.0096697	0.0114264	0.01128	0.0100948	0.00917875	0.0099467	0.0135395	0.0204249	0.0301394	0.0412139	0.0513379	0.0577022	0.0575537
10	MPO	1	3	0.0372392	0.0347263	0.0326129	0.030728	0.0288402	0.0266856	0.0240554	0.0207565	0.0166772	0.0117913	0.00614993	-4.53242e-05	-0.00653484	-0.0129486	-0.0188655	-0.0238487	-0.0274453	-0.0293224	-0.0292755	-0.027325	-0.0237394	-0.0189813	-0.0137225	-0.00872959	-0.00472612	-0.00228532	-0.00162398	-0.00259897	-0.00465749	-0.0069173	-0.00834663	-0.00791812	-0.00490846	0.000901589	0.00909448	0.0185954	0.0278525	0.0350273	0.0383766	0.0366225	0.0292696	0.0168684	0.000989981	-0.0159484	-0.0310347	-0.0413512
11	MPO	1	3	0.10523	0.0980902	0.0904287	0.0820491	0.0728131	0.0626312	0.0514844	0.0394159	0.0265739	0.0132335	-0.000197657	-0.0131752	-0.0250411	-0.0351146	-0.0427563	-0.0475017	-0.049129	-0.0477268	-0.0437227	-0.0377958	-0.0308152	-0.0236735	-0.0171503	-0.011827	-0.00798821	-0.0056242	-0.00446597	-0.00407806	-0.00395874	-0.00364955	-0.00279071	-0.00119627	0.00113753	0.00404799	0.00722317	0.0102227	0.0125699	0.013749	0.0133129	0.0109231	0.00643045	-4.95555e-05	-0.00815216	-0.017213	-0.0263765	-0.0346583
12	MPO	1	3	0.244257	0.235186	0.222988	0.207769	0.189565	0.168343	0.143987	0.116407	0.0857257	0.0525178	0.0178083	-0.0168475	-0.0494491	-0.0779102	-0.100372	-0.115566	-0.123105	-0.123657	-0.118753	-0.110528	-0.101256	-0.092844	-0.0864099	-0.0821122	-0.0791829	-0.0761698	-0.0714493	-0.0637655	-0.0525584	-0.0383583	-0.0225738	-0.00736253	0.00501658	0.0126728	0.0145867	0.0109055	0.00300264	-0.00687576	-0.0160342	-0.021989	-0.0230568	-0.018769	-0.0101014	0.000704852	0.0104834	0.0158548
13	MPO	1	3	0.0955814	0.0796147	0.0673248	0.0588806	0.0535907	0.0501796	0.0469529	0.042364	0.0352021	0.0249785	0.0119044	-0.00312168	-0.0187764	-0.0336726	-0.0467095	-0.0573116	-0.0656043	-0.0723484	-0.0786348	-0.0855935	-0.0938876	-0.103452	-0.113307	-0.12161	-0.126019	-0.124183	-0.114356	-0.0959081	-0.0696971	-0.0380985	-0.00469256	0.0263125	0.0509918	0.0664616	0.0715443	0.0671493	0.056153	0.0428083	0.0318429	0.0273445	0.0316921	0.0448638	0.0641232	0.0843784	0.0990131	0.101181
14	MPO	1	3	-0.318573	-0.296885	-0.273202	-0.246385	-0.215448	-0.179902	-0.139969	-0.0968136	-0.0523381	-0.00899431	0.0306184	0.0642449	0.0903466	0.108471	0.119293	0.124532	0.126603	0.128112	0.131351	0.137792	0.147722	0.160033	0.172438	0.181821	0.184772	0.178339	0.16055	0.130949	0.0908614	0.0433004	-0.00743156	-0.0564145	-0.0988945	-0.130957	-0.150247	-0.156217	-0.150214	-0.134999	-0.11416	-0.0912772	-0.0691174	-0.0491762	-0.0313171	-0.0138924	0.00578406	0.030682
15	MPO	1	3	0.0641188	0.0619932	0.0612048	0.0609218	0.0601822	0.0580291	0.0537245	0.0468186	0.0372626	0.0253956	0.0118807	-0.00236717	-0.01636	-0.02915	-0.0399436	-0.0482047	-0.0536481	-0.0562609	-0.0562639	-0.0540275	-0.0500448	-0.0448348	-0.0389224	-0.0328183	-0.0269784	-0.0217836	-0.0174715	-0.0141316	-0.0116489	-0.00969295	-0.00774028	-0.00511003	-0.00113026	0.00474431	0.0127355	0.0226079	0.0336273	0.0445284	0.0537027	0.059399	0.0600471	0.0545889	0.0427039	0.024964	0.00279287	-0.0217082
16	MPO	1	3	-0.0174744	-0.0222886	-0.0280476	-0.0337631	-0.0382111	-0.0401006	-0.0383501	-0.0323576	-0.0221636	-0.0085063	0.00723901	0.0233298	0.0378905	0.0493074	0.0564659	0.0589818	0.0572483	0.0522575	0.0454516	0.0383064	0.0320817	0.0275722	0.0249492	0.0238122	0.0233381	0.0225264	0.0204992	0.0167101	0.011088	0.00404524	-0.00367373	-0.011184	-0.0177402	-0.0229844	-0.0270261	-0.0304511	-0.0341259	-0.0389184	-0.0453875	-0.0534226	-0.0620908	-0.0695667	-0.0733461	-0.070638	-0.0588133	-0.0359621
17	MPO	1	3	0.0163902	0.0278241	0.0399707	0.0510469	0.0591767	0.0627109	0.0605703	0.0524962	0.0391208	0.0218958	0.00285041	-0.0157794	-0.0319407	-0.0441316	-0.0516071	-0.0545035	-0.0537011	-0.050567	-0.0466578	-0.0433218	-0.0414355	-0.0411935	-0.0421353	-0.0432799	-0.0433958	-0.0413329	-0.036295	-0.0280682	-0.0171244	-0.00451199	0.00834446	0.0199727	0.0291609	0.0352032	0.0380524	0.0382924	0.0369773	0.0353183	0.0343445	0.0345917	0.0359014	0.0374049	0.0376469	0.0348594	0.0273415	0.013836
18	MPO	1	3	0.603973	0.498555	0.401373	0.315719	0.243679	0.185915	0.141566	0.108247	0.0824066	0.0599098	0.0365638	0.0091528	-0.024255	-0.0637777	-0.10781	-0.153214	-0.195894	-0.231761	-0.257328	-0.270461	-0.270739	-0.259485	-0.239443	-0.214268	-0.1877	-0.162857	-0.141529	-0.123951	-0.108655	-0.0928961	-0.0733009	-0.0466094	-0.0107041	0.0348266	0.0880423	0.144678	0.198749	0.243035	0.270572	0.275597	0.254727	0.207838	0.138045	0.0516294	-0.0430125	-0.136437
1	RPO	1	1	0.0779269	0.0640514	0.0520638	0.0425295	0.0357586	0.0317445	0.030148	0.0301165	0.0304431	0.0297391	0.0265962	0.0200863	0.00981935	-0.00376807	-0.0194704	-0.0354624	-0.0494962	-0.0594987	-0.0638431	-0.0618419	-0.0538634	-0.0412362	-0.0261168	-0.0110577	0.00155103	0.00992822	0.0134244	0.0125757	0.00909783	0.00551149	0.00458816	0.00878526	0.0194857	0.0365682	0.0581358	0.0806792	0.0997103	0.110394	0.108607	0.0918812	0.0601128	0.0160781	-0.0348785	-0.0854395	-0.127431	-0.153156
2	RPO	1	1	-0.0306235	-0.0157984	-0.000403667	0.0140027	0.0259275	0.0341863	0.0380841	0.0375339	0.0330604	0.0257025	0.0168129	0.00779912	-9.72203e-05	-0.00601969	-0.00957928	-0.0109099	-0.0105534	-0.00928226	-0.0079267	-0.00712848	-0.00721363	-0.00811328	-0.00938563	-0.0103526	-0.0103082	-0.00868778	-0.0053011	-0.000390751	0.00532622	0.0108125	0.0149254	0.0166631	0.0154228	0.0111705	0.00449886	-0.00346791	-0.0112972	-0.0175341	-0.0210335	-0.0212017	-0.0181321	-0.0126069	-0.00593931	0.000286309	0.00453238	0.00559057
3	RPO	1	1	0.00844553	0.0125693	0.0171604	0.0217109	0.025472	0.027616	0.0273878	0.024341	0.018426	0.0100871	0.000185011	-0.010135	-0.0196466	-0.027301	-0.0324187	-0.0348321	-0.0349072	-0.0334477	-0.0314904	-0.0300712	-0.0299391	-0.0313589	-0.0340337	-0.0371295	-0.0394603	-0.0397652	-0.0370027	-0.0306377	-0.0208277	-0.00846192	0.00498093	0.0176923	0.0279353	0.0343783	0.0364065	0.0342902	0.0291458	0.0226988	0.0168929	0.0134439	0.0133908	0.0168184	0.0227358	0.0292007	0.0336624	0.033465
4	RPO	1	1	0.107538	0.102557	0.095432	0.0861126	0.0748358	0.0619774	0.048055	0.033552	0.0189616	0.00472339	-0.00872976	-0.0209276	-0.0313663	-0.0394882	-0.0447111	-0.046532	-0.0445765	-0.0387492	-0.0293372	-0.0170232	-0.00295694	0.0114073	0.0244031	0.0343477	0.0398203	0.039844	0.0341596	0.023248	0.00837414	-0.00856371	-0.0252926	-0.0395015	-0.0492555	-0.0533498	-0.0515411	-0.0446912	-0.0345752	-0.0236379	-0.0144757	-0.00930237	-0.00942747	-0.0148568	-0.024201	-0.034781	-0.0430885	-0.0453799
5	RPO	1	1	0.0150835	0.0176401	0.0190094	0.0192365	0.0183579	0.0163681	0.0132515	0.00903469	0.0038495	-0.00202026	-0.00812269	-0.0138811	-0.0186506	-0.0218434	-0.0230333	-0.0220537	-0.0190546	-0.0144896	-0.00904694	-0.00352657	0.00128906	0.00478015	0.0065782	0.00661799	0.00511843	0.00249675	-0.000719677	-0.00403933	-0.00707737	-0.00964178	-0.0117201	-0.0134587	-0.0150405	-0.016618	-0.0182035	-0.0196231	-0.0205177	-0.0203984	-0.0187592	-0.0152076	-0.00959965	-0.00214058	0.00659428	0.0156994	0.0240542	0.0305164
6	RPO	1	1	0.000796726	0.00340514	0.00859093	0.0153631	0.0225036	0.0288082	0.033276	0.0352521	0.0344921	0.0311602	0.0257062	0.0187785	0.0110361	0.00305809	-0.0047407	-0.0121333	-0.0190241	-0.0254048	-0.0312504	-0.0364547	-0.0407839	-0.0438894	-0.0453581	-0.0448069	-0.0420072	-0.0369366	-0.0298624	-0.0213161	-0.0120467	-0.00288248	0.00540224	0.0122535	0.0174081	0.0209541	0.023256	0.0248591	0.0263205	0.0280139	0.030008	0.0319839	0.0332727	0.0329847	0.0301805	0.0240818	0.0142671	0.000780924
7	RPO	1	1	0.102344	0.11388	0.123164	0.129013	0.130274	0.125964	0.115538	0.0987968	0.0761456	0.0486153	0.0177586	-0.0143182	-0.0452552	-0.0726456	-0.094364	-0.108878	-0.115338	-0.113878	-0.105479	-0.0918856	-0.0753385	-0.0581087	-0.0422545	-0.0293092	-0.0200295	-0.014345	-0.0113115	-0.00946146	-0.00694947	-0.00203035	0.00667148	0.019889	0.0374205	0.0580481	0.0795696	0.0990333	0.113225	0.118997	0.113918	0.0967329	0.0677463	0.0290846	-0.0155294	-0.0612029	-0.102557	-0.134539
8	RPO	1	1	-0.10325	-0.0863218	-0.0706853	-0.0563617	-0.0431984	-0.0310177	-0.0197293	-0.00944982	-0.000428076	0.00700907	0.0125906	0.0162109	0.0181082	0.0188219	0.0191924	0.0201756	0.0226513	0.0272527	0.0341709	0.0431105	0.0532853	0.0635167	0.07247	0.0788214	0.0814708	0.0797375	0.0733685	0.0626091	0.048158	0.0310183	0.0124637	-0.00621197	-0.0237519	-0.0390376	-0.0512256	-0.0597836	-0.0645595	-0.0657102	-0.063689	-0.059098	-0.0525668	-0.0446689	-0.0357905	-0.0260513	-0.0153537	-0.00344308
9	RPO	1	1	0.0280186	0.0255322	0.0232562	0.0211164	0.0189987	0.0167846	0.0143889	0.01177	0.00893276	0.00592515	0.00281191	-0.000318372	-0.00339914	-0.00637821	-0.00922489	-0.0119197	-0.0144299	-0.0167207	-0.0187248	-0.0203728	-0.0215845	-0.0222659	-0.0223534	-0.0218128	-0.0206417	-0.0188864	-0.0165955	-0.0138392	-0.010686	-0.00720348	-0.00346248	0.000472605	0.00451287	0.00851908	0.0122991	0.0156046	0.0181662	0.0197032	0.0199736	0.0188296	0.0162472	0.0123901	0.00759396	0.00233542	-0.00280867	-0.00723934
10	RPO	1	1	-0.0100142	-0.00834366	-0.00632545	-0.00393008	-0.00128313	0.00133006	0.00353295	0.00491667	0.00513787	0.00400132	0.00150973	-0.00209015	-0.00635977	-0.0107282	-0.0145832	-0.0173818	-0.0187287	-0.0184566	-0.0166309	-0.0135618	-0.00973154	-0.00569709	-0.00202996	0.000786546	0.00243202	0.00276196	0.00187161	3.26188e-05	-0.00232703	-0.00470909	-0.00660941	-0.00758827	-0.00733113	-0.00570467	-0.00278334	0.00117017	0.00574732	0.0104384	0.0146959	0.0180311	0.0200612	0.0205968	0.0196539	0.017454	0.0143913	0.0109794
11	RPO	1	1	0.0687035	0.0728255	0.0731035	0.0694722	0.0622848	0.0521928	0.0400797	0.0268563	0.0134304	0.00061481	-0.010897	-0.0205323	-0.0278239	-0.0324211	-0.0340935	-0.0327827	-0.0285991	-0.0219021	-0.0132921	-0.00358852	0.00620625	0.015079	0.0220825	0.0264651	0.027815	0.0260951	0.0217101	0.015386	0.00811266	0.000935885	-0.00518033	-0.00954292	-0.0118549	-0.0123166	-0.0115644	-0.0106108	-0.0105952	-0.0125846	-0.0172942	-0.0248532	-0.0346714	-0.0453895	-0.0550362	-0.0612921	-0.0618636	-0.0548739
12	RPO	1	1	0.121631	0.12106	0.118744	0.11438	0.107673	0.0983535	0.0862426	0.0712477	0.0534983	0.0334402	0.0118225	-0.0102407	-0.0313707	-0.0501027	-0.0650735	-0.075266	-0.0801492	-0.0798592	-0.0751286	-0.0672046	-0.0576183	-0.0478558	-0.0391341	-0.032215	-0.0272922	-0.0240395	-0.0217199	-0.019465	-0.0164407	-0.0121314	-0.00637437	0.000560586	0.00807399	0.0153282	0.0214093	0.0254781	0.0269548	0.0255146	0.0211626	0.0142171	0.00525239	-0.00489968	-0.0152947	-0.0249323	-0.0328873	-0.0383652
13	RPO	1	1	0.00733443	0.00201592	-0.0029672	-0.00649297	-0.00816923	-0.00839382	-0.00822294	-0.00899398	-0.0119929	-0.0179801	-0.0269789	-0.0380691	-0.0496373	-0.0596372	-0.0660777	-0.0674583	-0.0631079	-0.0534584	-0.0398976	-0.0246558	-0.0102742	0.0009393	0.00725136	0.00795759	0.00352268	-0.00464376	-0.0142723	-0.0228789	-0.0282241	-0.0287956	-0.0241758	-0.0150783	-0.00314364	0.00932304	0.0199214	0.0267122	0.028744	0.0262216	0.0204792	0.0137543	0.00859731	0.00742914	0.0118732	0.0223927	0.038139	0.0571398
14	RPO	1	1	0.0395688	0.0306749	0.0219046	0.0137559	0.00677344	0.00138674	-0.00211844	-0.00383203	-0.00418536	-0.00393643	-0.00401684	-0.00523136	-0.00814832	-0.0128516	-0.0188559	-0.0251763	-0.0304036	-0.033068	-0.0319351	-0.0263998	-0.0166839	-0.00380636	0.0104176	0.0237061	0.0338272	0.0389589	0.0383151	0.0322781	0.0224679	0.011489	0.00242187	-0.00174534	0.00108334	0.011567	0.0285753	0.0491935	0.0692361	0.0838799	0.088644	0.0804191	0.058225	0.0238286	-0.0183923	-0.0619295	-0.0991323	-0.122468
15	RPO	1	1	0.0206182	0.0217103	0.0231039	0.0245949	0.0259279	0.0267947	0.0269098	0.0259869	0.023825	0.0203183	0.0154769	0.00947541	0.00262172	-0.00465056	-0.0118129	-0.0182994	-0.0235529	-0.0271181	-0.0286755	-0.0281147	-0.0255727	-0.0214189	-0.0162523	-0.0108465	-0.00605538	-0.00270052	-0.00141325	-0.00255093	-0.00605565	-0.0114596	-0.0178831	-0.0241542	-0.0289927	-0.0312289	-0.0300455	-0.0251548	-0.0168991	-0.00624909	0.00533504	0.0161578	0.0245875	0.029384	0.0299529	0.0264724	0.0198863	0.0117453
16	RPO	1	1	0.0591494	0.0559445	0.0520987	0.0474751	0.0420387	0.0358861	0.0292387	0.0223813	0.0156303	0.0092841	0.00356195	-0.00139624	-0.005557	-0.00896116	-0.0117145	-0.0139472	-0.0157661	-0.0172721	-0.0185171	-0.0195154	-0.0202511	-0.0206682	-0.0206957	-0.0202592	-0.0192872	-0.0177128	-0.0154814	-0.0125778	-0.0090232	-0.00489936	-0.00035804	0.00438396	0.00902398	0.0131814	0.0164318	0.0183323	0.0185056	0.0166683	0.0127305	0.00682883	-0.000633228	-0.00897925	-0.0173358	-0.0247316	-0.0302266	-0.0330551
17	RPO	1	1	-0.0390182	-0.0321387	-0.0246552	-0.0172725	-0.0106101	-0.0050603	-0.000759709	0.0024291	0.00483546	0.0068905	0.00899278	0.0114006	0.01415	0.017058	0.0197558	0.0217712	0.0226588	0.0221031	0.020003	0.0165178	0.0120651	0.00725783	0.00280739	-0.000589103	-0.00238655	-0.00226127	-0.000210246	0.00347017	0.00816681	0.0130866	0.017338	0.0200923	0.0206971	0.018783	0.014341	0.00771648	-0.000435036	-0.00923756	-0.0177335	-0.0249989	-0.0302603	-0.0329724	-0.0328722	-0.0299905	-0.0246039	-0.0172105
18	RPO	1	1	0.465023	0.358087	0.262317	0.18088	0.115758	0.0676808	0.0359241	0.0183828	0.0116568	0.0115351	0.0133816	0.0130847	0.00729714	-0.00577787	-0.0263516	-0.0529476	-0.0826976	-0.112118	-0.137657	-0.156456	-0.166817	-0.168464	-0.162455	-0.150813	-0.135891	-0.119763	-0.103606	-0.0874278	-0.0701537	-0.0497841	-0.0242894	0.00791917	0.0470058	0.0914145	0.137594	0.180302	0.213563	0.231321	0.228932	0.203921	0.156787	0.091368	0.0141658	-0.0662445	-0.140649	-0.200526
1	RPO	1	2	0.0865937	0.0630622	0.0420615	0.0248757	0.0125193	0.00558788	0.00407345	0.00721999	0.0136036	0.0213338	0.0282716	0.0325634	0.0328353	0.0285795	0.0201882	0.00893289	-0.00325188	-0.0142802	-0.0222188	-0.0257883	-0.0245827	-0.019153	-0.0109123	-0.00183442	0.00596415	0.0106774	0.0112185	0.00741528	8.05313e-05	-0.00914905	-0.0181966	-0.0249566	-0.0278281	-0.0260758	-0.0200929	-0.0113845	-0.00223193	0.00467367	0.00690133	0.00287493	-0.00764819	-0.0232475	-0.041014	-0.0568631	-0.0662309	-0.0648723
2	RPO	1	2	-0.170331	-0.145323	-0.117968	-0.0897721	-0.0624639	-0.0377209	-0.016953	-0.00105362	0.00973102	0.0158462	0.0183105	0.0184977	0.0178873	0.0177936	0.019138	0.0222825	0.0270254	0.0327172	0.0384055	0.0431427	0.0461926	0.0471623	0.0461339	0.0436117	0.0403266	0.0371131	0.0345614	0.0329274	0.0319707	0.0310569	0.029276	0.0256833	0.0195881	0.0108324	-0.000107719	-0.0120854	-0.0234966	-0.0325257	-0.0375398	-0.0374536	-0.0319721	-0.0217902	-0.00850936	0.00559139	0.017901	0.0258744
3	RPO	1	2	0.0696138	0.0662918	0.0649799	0.0646872	0.0640402	0.0616037	0.0561402	0.0470316	0.0343519	0.0189528	0.00227346	-0.0139562	-0.0280784	-0.0388807	-0.0458475	-0.04927	-0.0501839	-0.0500895	-0.0505929	-0.0529772	-0.0578446	-0.0649267	-0.0730724	-0.0804358	-0.0848976	-0.0845329	-0.0781061	-0.0654085	-0.0474631	-0.0263667	-0.00496675	0.0136922	0.0270454	0.0335323	0.0330129	0.0268604	0.0177217	0.00896342	0.00393744	0.00516375	0.0136562	0.0285346	0.0469972	0.0647266	0.076626	0.0777894
4	RPO	1	2	0.175973	0.157646	0.14136	0.125959	0.110155	0.0926685	0.0726034	0.0496488	0.0241907	-0.00274451	-0.029567	-0.0544033	-0.0754486	-0.0912202	-0.100759	-0.103826	-0.100836	-0.0927199	-0.0808934	-0.0668826	-0.052274	-0.0384431	-0.0265163	-0.0173093	-0.0112372	-0.00841501	-0.00850207	-0.0107916	-0.0142931	-0.0176785	-0.019543	-0.0184654	-0.0133468	-0.00359047	0.0106892	0.0284815	0.0480044	0.06674	0.08185	0.0905213	0.0904772	0.0804603	0.060452	0.0318934	-0.00252578	-0.0391753
5	RPO	1	2	0.0874014	0.0837907	0.0787267	0.0720159	0.0635435	0.0532647	0.0412785	0.0278594	0.0134955	-0.00112391	-0.0151409	-0.0276331	-0.0377223	-0.0447168	-0.0482167	-0.0482062	-0.0450585	-0.039489	-0.0324692	-0.0250405	-0.018199	-0.0127101	-0.00903451	-0.00728756	-0.00724311	-0.00844301	-0.0102617	-0.0120738	-0.0133402	-0.0136958	-0.0129869	-0.0112631	-0.00873024	-0.00570627	-0.00252701	0.000484071	0.00309357	0.00513636	0.00654366	0.00729366	0.00739402	0.00686184	0.00569272	0.00387671	0.00138842	-0.00176155
6	RPO	1	2	-0.108121	-0.105616	-0.0990274	-0.0886066	-0.0749101	-0.0587784	-0.0412143	-0.0233378	-0.00628418	0.00884893	0.0211147	0.0298536	0.0346927	0.0356708	0.0332783	0.028406	0.022292	0.0163664	0.0120216	0.0103521	0.0119416	0.0167164	0.0238588	0.0319145	0.0390246	0.0432261	0.0429136	0.0371835	0.026066	0.0106757	-0.00695615	-0.0241368	-0.0380423	-0.0462	-0.0470357	-0.0402036	-0.0267202	-0.00881652	0.010404	0.0276147	0.0398793	0.045313	0.0434837	0.0355824	0.0242579	0.0131214
7	RPO	1	2	0.104405	0.107199	0.109268	0.110151	0.109218	0.105726	0.098956	0.0881638	0.0728637	0.05301	0.0290419	0.00210661	-0.0260492	-0.0532398	-0.0771246	-0.0955905	-0.107013	-0.110683	-0.106839	-0.0966988	-0.0822284	-0.0657141	-0.0493992	-0.0351214	-0.0239774	-0.0161881	-0.0110949	-0.0074455	-0.00358478	0.00204115	0.0106646	0.0228801	0.0384591	0.0563348	0.0746219	0.0908822	0.102525	0.107054	0.102571	0.0880951	0.0638342	0.0313747	-0.00651615	-0.0461475	-0.0834392	-0.114472
8	RPO	1	2	-0.211892	-0.193779	-0.173996	-0.15212	-0.127931	-0.10163	-0.0739738	-0.0461778	-0.0197591	0.003702	0.0228982	0.0369656	0.0458302	0.0500598	0.0509141	0.0500238	0.0490052	0.0493243	0.0519113	0.0570782	0.0644954	0.0731942	0.0818663	0.0890002	0.0930911	0.0928492	0.0872051	0.0755558	0.0577931	0.0343205	0.0062613	-0.0247482	-0.0564115	-0.0858882	-0.110129	-0.126134	-0.131524	-0.124786	-0.105791	-0.0758572	-0.0377804	0.00436129	0.0458017	0.0818011	0.108296	0.122571
9	RPO	1	2	0.0560913	0.0508453	0.0454831	0.0398874	0.0339648	0.0277097	0.0212287	0.0147473	0.00856325	0.00300392	-0.00165742	-0.00523617	-0.00772494	-0.00926433	-0.0101482	-0.0107522	-0.011444	-0.0125455	-0.0142344	-0.0165356	-0.0193027	-0.0222232	-0.0249055	-0.0269196	-0.0278689	-0.0274621	-0.0255216	-0.022042	-0.0171979	-0.01131	-0.00485417	0.00162698	0.00755109	0.0123365	0.0155021	0.0167015	0.0158121	0.0129279	0.00838679	0.00273784	-0.00331851	-0.00897418	-0.0134413	-0.0160591	-0.016366	-0.0141705
10	RPO	1	2	-0.000150398	-0.00245761	-0.00382917	-0.00410112	-0.00337437	-0.00201967	-0.000582214	0.000334575	0.000198758	-0.00132258	-0.00428614	-0.00842012	-0.0132022	-0.0179383	-0.0218979	-0.0244554	-0.0251951	-0.0239963	-0.0210399	-0.0167901	-0.0118973	-0.00706994	-0.00298653	-0.000167817	0.0011083	0.000803407	-0.000818778	-0.00328955	-0.00599303	-0.00826808	-0.00952271	-0.00930327	-0.00736617	-0.00371554	0.00139034	0.00749168	0.0140074	0.0202926	0.0257247	0.0297817	0.0320757	0.0324171	0.0307949	0.0273776	0.022472	0.0164971
11	RPO	1	2	0.164188	0.161854	0.15277	0.137273	0.11632	0.0912854	0.0638065	0.0355733	0.00823	-0.0167219	-0.037972	-0.0544862	-0.0654853	-0.07056	-0.0697094	-0.0634103	-0.05261	-0.0387067	-0.0234274	-0.00861302	0.0039779	0.0130027	0.0176912	0.017969	0.0145078	0.00853819	0.00167782	-0.00446097	-0.00853571	-0.00980747	-0.0082483	-0.00460966	-0.000225471	0.00316625	0.00387384	0.000533288	-0.00748929	-0.0199594	-0.0356955	-0.052709	-0.0684916	-0.0803743	-0.0859922	-0.0836579	-0.0726694	-0.0533843
12	RPO	1	2	0.180441	0.180371	0.176121	0.167533	0.154723	0.138036	0.117984	0.0951298	0.0701533	0.0438832	0.0172544	-0.00864956	-0.0325799	-0.0533244	-0.0698101	-0.0813022	-0.0875419	-0.0888799	-0.0861713	-0.0806677	-0.0737734	-0.0667325	-0.060385	-0.0550701	-0.0505948	-0.046341	-0.0415392	-0.0355735	-0.02812	-0.0194476	-0.0102302	-0.00155382	0.00543867	0.00975635	0.0108178	0.00858488	0.00360688	-0.00315147	-0.0104849	-0.0172158	-0.0224383	-0.0256615	-0.0269023	-0.0266272	-0.0256458	-0.0248527
13	RPO	1	2	0.0848967	0.0636455	0.0437572	0.0270181	0.0143482	0.00568224	3.58468e-05	-0.00413215	-0.00860241	-0.0148456	-0.0237301	-0.0351319	-0.0481045	-0.061006	-0.0719218	-0.0790833	-0.0812567	-0.07815	-0.0703674	-0.0595038	-0.0476842	-0.0370708	-0.0295637	-0.0262722	-0.0272504	-0.0316455	-0.0375915	-0.0428128	-0.0450503	-0.042572	-0.0346291	-0.0215904	-0.00487121	0.0132137	0.0299716	0.0428903	0.0502844	0.0515496	0.0473047	0.0393491	0.0301553	0.0225718	0.0190778	0.0213574	0.0299809	0.0444008
14	RPO	1	2	-0.221561	-0.221214	-0.216745	-0.206179	-0.188389	-0.163468	-0.132768	-0.0987152	-0.064346	-0.0327605	-0.00651129	0.0128996	0.0252715	0.0317216	0.0344098	0.0360706	0.0393841	0.0464561	0.0583262	0.0747599	0.094246	0.114172	0.131346	0.142553	0.145122	0.137408	0.119114	0.0914008	0.0567857	0.0187885	-0.0185822	-0.0514372	-0.0765103	-0.0915054	-0.0954915	-0.0888329	-0.0731128	-0.0507484	-0.0246053	0.00243712	0.027868	0.0497275	0.0667696	0.0785433	0.0851912	0.0873243
15	RPO	1	2	0.0307832	0.0316917	0.033186	0.0349137	0.0364164	0.0371753	0.0367319	0.0346452	0.0306047	0.0244625	0.0162461	0.00626022	-0.00497596	-0.0167327	-0.0281318	-0.0382597	-0.0462251	-0.051346	-0.0532038	-0.05177	-0.0474043	-0.0407665	-0.032779	-0.0244856	-0.0168567	-0.0106593	-0.0062466	-0.003552	-0.00203319	-0.000814584	0.00118454	0.00504299	0.0115354	0.0209239	0.0327613	0.0458701	0.0584839	0.0684284	0.0735091	0.0719342	0.06269	0.0459068	0.0229234	-0.00381005	-0.0310505	-0.055252
16	RPO	1	2	0.205881	0.188893	0.171506	0.15354	0.134727	0.11482	0.0936889	0.0714244	0.0483793	0.0251792	0.00262729	-0.0183966	-0.0370672	-0.0527785	-0.0652468	-0.074545	-0.0810929	-0.0855706	-0.0887408	-0.0912521	-0.0935019	-0.0955166	-0.0969207	-0.0970386	-0.0950528	-0.0902057	-0.0820242	-0.0705007	-0.0561158	-0.0398449	-0.0229582	-0.00681526	0.00741281	0.0189462	0.0275347	0.0334538	0.037409	0.0402476	0.0427622	0.0453374	0.0477927	0.0493064	0.0484884	0.0436221	0.0329759	0.0152276
17	RPO	1	2	-0.0161693	-0.0209828	-0.0248962	-0.0275911	-0.0288008	-0.0283179	-0.026084	-0.0221764	-0.0168535	-0.0105049	-0.00362389	0.00327582	0.00970188	0.0152771	0.0197537	0.0230366	0.0251714	0.026291	0.0265679	0.0261632	0.0252128	0.0238049	0.0220079	0.019911	0.0176514	0.0154373	0.0135197	0.0121759	0.0115867	0.0118263	0.0127403	0.0139527	0.0148795	0.0148205	0.0130936	0.00917893	0.00288693	-0.00555638	-0.0154685	-0.0257614	-0.0350741	-0.0419522	-0.0451125	-0.0436208	-0.0370728	-0.025683
18	RPO	1	2	0.734204	0.602642	0.474205	0.35394	0.246554	0.155919	0.0844016	0.0324384	-0.00168284	-0.0214821	-0.0318609	-0.0378972	-0.0443479	-0.054501	-0.0699085	-0.0900875	-0.112742	-0.134744	-0.152728	-0.164129	-0.167746	-0.1639	-0.154409	-0.141987	-0.129326	-0.11844	-0.109734	-0.101972	-0.0924715	-0.0776444	-0.054282	-0.0203637	0.0237275	0.0747345	0.126641	0.171275	0.200065	0.205237	0.181936	0.129388	0.0516571	-0.0421638	-0.13945	-0.22554	-0.286163	-0.309644
1	RPO	1	3	0.169534	0.150081	0.128516	0.106117	0.0842605	0.0642343	0.0470045	0.0329264	0.0217553	0.0127757	0.00491247	-0.0027869	-0.0110267	-0.0199447	-0.0291364	-0.0377005	-0.0443875	-0.0481264	-0.0481536	-0.0444163	-0.0375802	-0.028863	-0.0198804	-0.0122492	-0.00716069	-0.00511629	-0.0056551	-0.00754152	-0.00893866	-0.00789109	-0.0028325	0.00699349	0.0211322	0.0377752	0.0539547	0.0659532	0.0701271	0.0634991	0.0445952	0.0139713	-0.0255947	-0.0691227	-0.110182	-0.141751	-0.15734	-0.152061
2	RPO	1	3	-0.0942232	-0.0751392	-0.0523718	-0.0282552	-0.0054306	0.013589	0.0268105	0.0331916	0.0327588	0.0265966	0.0166206	0.00510686	-0.00567664	-0.0139719	-0.018766	-0.019992	-0.0184525	-0.0154487	-0.01254	-0.0109798	-0.0114403	-0.0138622	-0.0173741	-0.0205503	-0.021809	-0.019769	-0.0137869	-0.0040721	0.00815459	0.0209472	0.0320313	0.0393021	0.0413835	0.0380805	0.0304723	0.0208072	0.0119854	0.00695538	0.00795735	0.0158448	0.0297277	0.0468342	0.0628942	0.0728466	0.0716964	0.0554545
3	RPO	1	3	0.120142	0.107669	0.097762	0.0895502	0.0817853	0.0731146	0.0623506	0.0488464	0.0325593	0.0141299	-0.00525575	-0.0241065	-0.0409411	-0.0546108	-0.0644958	-0.0706461	-0.0737337	-0.0748376	-0.075215	-0.0759511	-0.0776869	-0.0804238	-0.0835139	-0.0857752	-0.0857468	-0.0820715	-0.0737932	-0.0606344	-0.0431929	-0.0228307	-0.00149964	0.0186441	0.0356624	0.0481999	0.0557597	0.0587683	0.0584758	0.0565695	0.0547491	0.0542257	0.0553214	0.0573271	0.0584871	0.056352	0.0482413	0.0318699
4	RPO	1	3	0.319455	0.303142	0.280543	0.251249	0.2157	0.175033	0.131071	0.0859249	0.0418426	0.000900729	-0.0351485	-0.0649883	-0.0878212	-0.103333	-0.111631	-0.11322	-0.108827	-0.099442	-0.0862746	-0.0706765	-0.054197	-0.0383088	-0.0244417	-0.0138326	-0.00725785	-0.00501609	-0.00662774	-0.0110081	-0.0165008	-0.0211391	-0.022995	-0.0205138	-0.0129834	-0.000857637	0.014238	0.0294881	0.0414708	0.0465741	0.0418431	0.0256586	-0.00169207	-0.0376253	-0.0775072	-0.11514	-0.143688	-0.156734
5	RPO	1	3	0.0405075	0.0440449	0.0452503	0.0441506	0.0407914	0.0352543	0.0276423	0.0182462	0.00757699	-0.0035584	-0.014111	-0.0229706	-0.0290524	-0.031591	-0.0303188	-0.0255738	-0.0183581	-0.0101567	-0.00269306	0.00245535	0.00417892	0.00206538	-0.00341985	-0.0110135	-0.0189382	-0.0252481	-0.0283697	-0.0274615	-0.0226639	-0.0151707	-0.00697116	-0.000513862	0.00197495	-0.000998243	-0.00969742	-0.0229451	-0.0382549	-0.0522054	-0.0611065	-0.0618286	-0.0525331	-0.0333075	-0.00632801	0.0243298	0.0532696	0.0747132
6	RPO	1	3	0.0359706	0.0271341	0.0189899	0.0125025	0.00845759	0.00731257	0.00910203	0.0132765	0.0188333	0.0244504	0.0286605	0.030249	0.0283958	0.0229379	0.0143705	0.00383226	-0.00707889	-0.0167057	-0.0235192	-0.0265255	-0.0254304	-0.0207135	-0.0135737	-0.00570691	0.00100409	0.0048749	0.00477996	0.000334353	-0.00789769	-0.0185578	-0.029692	-0.0391143	-0.0448629	-0.0455965	-0.0409332	-0.0315465	-0.0190576	-0.00577702	0.00579853	0.0135129	0.0160421	0.0132663	0.00635992	-0.00237464	-0.00990179	-0.0130251
7	RPO	1	3	0.198275	0.208847	0.217115	0.220618	0.217209	0.205445	0.184884	0.156001	0.120265	0.0799539	0.0377533	-0.00348308	-0.0411274	-0.0730684	-0.0979453	-0.115286	-0.125364	-0.129218	-0.128314	-0.124243	-0.118461	-0.11194	-0.105055	-0.0976248	-0.0890166	-0.0782987	-0.0645765	-0.047307	-0.0264136	-0.00248631	0.0233514	0.0495693	0.0743578	0.0958602	0.112324	0.12222	0.124422	0.118108	0.102972	0.0791826	0.0475446	0.00959289	-0.0324866	-0.0759744	-0.117877	-0.155266
8	RPO	1	3	-0.206548	-0.189235	-0.169956	-0.148233	-0.123878	-0.0971241	-0.0687673	-0.0401398	-0.0128945	0.0112839	0.0309564	0.0452526	0.0540958	0.0582112	0.0590149	0.0583244	0.057977	0.0594697	0.0636612	0.0706194	0.0796438	0.0893451	0.0980348	0.104006	0.105811	0.102591	0.0940275	0.0804531	0.0627253	0.0420417	0.0198239	-0.00256068	-0.0238376	-0.0428512	-0.0587044	-0.070683	-0.0783367	-0.0814022	-0.0798523	-0.073856	-0.063759	-0.0501414	-0.0337584	-0.015445	0.00387332	0.0232443
9	RPO	1	3	-0.0193302	-0.0178528	-0.0161458	-0.014137	-0.0118484	-0.00939993	-0.00697865	-0.00479326	-0.00303257	-0.00182326	-0.00120223	-0.00110879	-0.00140251	-0.00189786	-0.00240044	-0.00274601	-0.00283297	-0.00263114	-0.00217568	-0.00156329	-0.00091489	-0.000349076	3.28382e-05	0.000172222	5.84268e-05	-0.000287054	-0.000799722	-0.00139971	-0.00199532	-0.0025044	-0.00285554	-0.00299136	-0.00285891	-0.00241288	-0.00161483	-0.000423101	0.00119164	0.00324156	0.00569003	0.00844412	0.0113278	0.0140862	0.0164047	0.0179341	0.0183448	0.0173843
10	RPO	1	3	0.00711568	0.00579093	0.00452492	0.00352493	0.00291341	0.00270555	0.00282446	0.0030851	0.00325066	0.00308489	0.0023866	0.00108952	-0.000770729	-0.00300622	-0.00533246	-0.00740109	-0.0088412	-0.00938317	-0.00886589	-0.00732846	-0.00499755	-0.00224164	0.000446218	0.00255844	0.00366993	0.00350863	0.00207552	-0.000388411	-0.00339737	-0.00631235	-0.00847616	-0.00931833	-0.00850771	-0.00605421	-0.00233098	0.00196909	0.0059801	0.0088016	0.00970492	0.00831914	0.0047385	-0.000401048	-0.00601502	-0.010735	-0.0131275	-0.0119561
11	RPO	1	3	0.0965147	0.0941982	0.0905926	0.0853324	0.0781889	0.0690291	0.0578793	0.0448665	0.0302788	0.0145492	-0.00172408	-0.017798	-0.0327867	-0.045797	-0.0559611	-0.0626126	-0.0653591	-0.064151	-0.0593503	-0.051662	-0.0420879	-0.0317369	-0.0216976	-0.0129308	-0.00609946	-0.00154744	0.000769607	0.00122001	0.000458918	-0.000724675	-0.00145044	-0.000922093	0.00145723	0.0059803	0.0125274	0.0205172	0.0289677	0.0365473	0.0417719	0.0432304	0.0398308	0.0310702	0.0171621	-0.000867085	-0.0213082	-0.0419453
12	RPO	1	3	0.17241	0.169098	0.163367	0.155103	0.144065	0.129921	0.112294	0.0909572	0.0660332	0.0382007	0.00869013	-0.0207639	-0.0480459	-0.0710915	-0.0882046	-0.0984117	-0.101707	-0.0990931	-0.0923576	-0.0837064	-0.0752954	-0.0687644	-0.064853	-0.0633121	-0.0630322	-0.0623562	-0.0596379	-0.0537447	-0.0443704	-0.0323173	-0.0192202	-0.00732587	0.00121841	0.0048672	0.00315115	-0.00309101	-0.0118061	-0.0201668	-0.0251678	-0.0243944	-0.01667	-0.00250205	0.0158188	0.0345483	0.0490531	0.0547482
13	RPO	1	3	0.15957	0.130337	0.102641	0.0781704	0.0576431	0.0407474	0.0262648	0.0126082	-0.00183723	-0.0181227	-0.0364777	-0.0560826	-0.0753154	-0.0920837	-0.104348	-0.110606	-0.110294	-0.104027	-0.0934283	-0.0809336	-0.0691788	-0.0604025	-0.0560545	-0.0563754	-0.0603209	-0.0659362	-0.0705718	-0.0716459	-0.0672047	-0.0563903	-0.0397298	-0.0190308	0.00305984	0.023509	0.0396232	0.0496611	0.0533317	0.0517589	0.0472474	0.0427314	0.0409351	0.0437935	0.05174	0.0635609	0.0765017	0.0869007
14	RPO	1	3	-0.0838171	-0.0804029	-0.0781863	-0.0751451	-0.0692832	-0.0592015	-0.04438	-0.0255785	-0.00457122	0.0160848	0.0335855	0.0455637	0.0506233	0.0486863	0.0411064	0.0304622	0.0200527	0.0131984	0.0126283	0.0197851	0.03446	0.0547089	0.0771163	0.0973006	0.110688	0.113338	0.102726	0.0782259	0.0415437	-0.0036295	-0.0519386	-0.0973169	-0.133901	-0.156988	-0.163933	-0.154538	-0.131139	-0.0980983	-0.0610209	-0.0255928	0.00348826	0.0234076	0.0338266	0.0369132	0.0368559	0.0390123
15	RPO	1	3	0.0605284	0.0576852	0.0556225	0.0538131	0.0516379	0.0484701	0.0438207	0.0373882	0.0291437	0.0193294	0.00841951	-0.0029264	-0.0139825	-0.0240461	-0.0325228	-0.0390065	-0.0432868	-0.0453673	-0.0454358	-0.0437969	-0.040847	-0.0369959	-0.0326417	-0.028155	-0.0238534	-0.0199904	-0.0167209	-0.0141064	-0.0120718	-0.0104073	-0.00876754	-0.00669646	-0.00372498	0.00055166	0.00633737	0.013536	0.0217066	0.0300214	0.0373812	0.0425329	0.0442904	0.0417631	0.0345319	0.0227833	0.00731235	-0.0105585
16	RPO	1	3	-0.0106202	-0.0135609	-0.017079	-0.0205714	-0.0232909	-0.0244495	-0.0233869	-0.0197355	-0.0135195	-0.00518963	0.00441517	0.0142315	0.0231148	0.0300802	0.0344475	0.0359824	0.0349246	0.0318797	0.0277275	0.0233688	0.019572	0.0168219	0.015223	0.0145304	0.0142418	0.0137465	0.0125087	0.0101952	0.00676298	0.00246379	-0.00224762	-0.00683099	-0.0108313	-0.0140302	-0.0164948	-0.0185829	-0.0208239	-0.0237479	-0.0276965	-0.0326023	-0.0378959	-0.0424628	-0.0447741	-0.0431256	-0.0359119	-0.0219666
17	RPO	1	3	-0.0667593	-0.051271	-0.0353053	-0.0199535	-0.0062851	0.00490244	0.0131377	0.018389	0.0210205	0.0217448	0.0214178	0.0208601	0.0207039	0.021258	0.0224411	0.0238128	0.0246827	0.0242692	0.0219215	0.0173131	0.0106041	0.00245206	-0.00600064	-0.0133055	-0.0180205	-0.0189187	-0.0154069	-0.00764396	0.00333498	0.0157502	0.0273467	0.0357666	0.0390332	0.0359526	0.0264145	0.0114985	-0.00669	-0.0253348	-0.0414251	-0.052308	-0.0561748	-0.0524489	-0.0419012	-0.0265569	-0.00933462	0.00642868
18	RPO	1	3	0.464186	0.350499	0.247332	0.158579	0.0873102	0.0353534	0.00293329	-0.0115945	-0.0117258	-0.00247273	0.0102472	0.0207241	0.0240673	0.0172782	-0.000373318	-0.0271474	-0.0591754	-0.0913555	-0.118351	-0.135705	-0.140817	-0.133491	-0.115959	-0.0924485	-0.0681452	-0.0480996	-0.035934	-0.0329877	-0.0379521	-0.0469083	-0.0543602	-0.0542576	-0.041752	-0.0142929	0.0272623	0.0783731	0.131544	0.177251	0.206018	0.210117	0.185384	0.132476	0.0568935	-0.0313675	-0.119518	-0.193966
[truncated: 204 more columns]

## Sheet: Periphery_FigS2
				Amplitudes (μV) over Time (ms)
Participant ID	ROI	Feature(1=orientation,2=contrast)	Stimulus(1=S,2=D,3=C)	-100	-98	-96	-94	-92	-90	-88	-86	-84	-82	-80	-78	-76	-74	-72	-70	-68	-66	-64	-62	-60	-58	-56	-54	-52	-50	-48	-46	-44	-42	-40	-38	-36	-34	-32	-30	-28	-26	-24	-22	-20	-18	-16	-14	-12	-10
1	LPO	2	1	0.0499399	0.0440405	0.0428438	0.0439067	0.0445593	0.0424217	0.0358319	0.0242943	0.00855275	-0.0095794	-0.0276059	-0.0429983	-0.0537007	-0.0587015	-0.0582439	-0.0537817	-0.0477169	-0.0426796	-0.0408514	-0.0432987	-0.0495486	-0.0575649	-0.0640227	-0.0650837	-0.0573224	-0.0387231	-0.00952331	0.0275745	0.0675223	0.103737	0.129305	0.138386	0.1276	0.0969757	0.0502494	-0.00553682	-0.0612438	-0.107174	-0.135015	-0.139492	-0.119512	-0.0786511	-0.0245768	0.0322261	0.0803458	0.109521
2	LPO	2	1	0.00707134	-0.000673404	-0.0070702	-0.0120481	-0.0155106	-0.0173529	-0.0175365	-0.0161181	-0.0132867	-0.00936884	-0.00478033	2.79422e-05	0.00464801	0.00878019	0.0122791	0.0151238	0.0173728	0.0191022	0.0203123	0.0208694	0.0205076	0.0188703	0.0156183	0.0105687	0.00381687	-0.00419443	-0.0126675	-0.0205381	-0.0266525	-0.0299884	-0.0298791	-0.0261867	-0.0193776	-0.0104869	-0.000932267	0.00773023	0.0140979	0.017221	0.0167743	0.0131258	0.0072821	0.000670609	-0.00514102	-0.00874551	-0.0091826	-0.0061239
3	LPO	2	1	0.0504081	0.0435687	0.0369312	0.0303955	0.0238374	0.0171856	0.0104281	0.00370732	-0.00268756	-0.00836005	-0.0128737	-0.0158762	-0.0171614	-0.0167609	-0.0149562	-0.0122422	-0.00928633	-0.00676055	-0.00521876	-0.00496707	-0.00597234	-0.00789115	-0.0100815	-0.0117564	-0.0121353	-0.0106382	-0.00706506	-0.00164833	0.00492717	0.0116328	0.0172777	0.0207361	0.021204	0.0183995	0.0126715	0.00498695	-0.00326255	-0.010474	-0.0151892	-0.0164139	-0.013868	-0.00814909	-0.000680982	0.00650143	0.0110809	0.0108706
4	LPO	2	1	0.014273	0.00245935	-0.00526695	-0.00971963	-0.0118021	-0.0123654	-0.0120946	-0.0114069	-0.010463	-0.00924272	-0.00764484	-0.005635	-0.00332789	-0.00106527	0.000629932	0.00110873	-0.000257495	-0.00385857	-0.0096689	-0.017144	-0.0251951	-0.0322917	-0.0366862	-0.0367514	-0.0313634	-0.0202383	-0.00418292	0.0149482	0.0344156	0.0510187	0.0616681	0.0639889	0.0568722	0.0407956	0.0178593	-0.00849354	-0.0340444	-0.0545012	-0.066323	-0.0674022	-0.0574463	-0.0381311	-0.0127706	0.0142493	0.0382689	0.0552055
5	LPO	2	1	0.0363967	0.0229187	0.0134339	0.0069109	0.00227778	-0.0013882	-0.00475345	-0.00811524	-0.0114271	-0.014383	-0.0165379	-0.0174824	-0.0169816	-0.0150985	-0.0121921	-0.00890954	-0.0060662	-0.00443877	-0.00457986	-0.00665807	-0.0103508	-0.0148431	-0.0189432	-0.0213089	-0.020731	-0.0164453	-0.00839287	0.00270141	0.0153292	0.0274125	0.0366664	0.041031	0.039106	0.030488	0.0159532	-0.00259661	-0.0224103	-0.040296	-0.0532133	-0.0588197	-0.0558791	-0.0445618	-0.0264264	-0.00417415	0.0188093	0.0390218
6	LPO	2	1	-0.0548636	-0.0468396	-0.0360169	-0.0241382	-0.0129795	-0.00405573	0.00155287	0.00343331	0.00187078	-0.00225056	-0.00757419	-0.0126124	-0.0159182	-0.016426	-0.0136245	-0.00766029	0.000564079	0.00965122	0.0178927	0.0236141	0.0255219	0.0229464	0.016116	0.00613194	-0.00516877	-0.0155872	-0.0230302	-0.0259349	-0.0236819	-0.0167732	-0.00680831	0.003795	0.0123901	0.0166792	0.0153222	0.00831765	-0.00293979	-0.0157827	-0.0268993	-0.0330274	-0.0317388	-0.0221469	-0.00516648	0.0165051	0.038827	0.0571681
7	LPO	2	1	0.00586762	0.00169545	-0.00110369	-0.00287764	-0.00393309	-0.004479	-0.00463963	-0.00441946	-0.00375101	-0.00256124	-0.000832951	0.00132027	0.00366445	0.00583228	0.00738601	0.0079066	0.00704452	0.00465657	0.000857168	-0.0039535	-0.00911394	-0.0138126	-0.017177	-0.0184478	-0.0171196	-0.01307	-0.00664702	0.0013726	0.0098656	0.0175378	0.023132	0.0256448	0.024541	0.0198748	0.0123064	0.00301568	-0.00651703	-0.0147309	-0.0202923	-0.0223332	-0.0206068	-0.0155745	-0.00828323	-0.000183504	0.00714	0.0122723
8	LPO	2	1	0.0263355	0.0177475	0.0140257	0.0133144	0.0135903	0.0130248	0.0102735	0.00475914	-0.00327326	-0.0128676	-0.0225683	-0.0308176	-0.0362748	-0.0381841	-0.0365172	-0.0320301	-0.026136	-0.020512	-0.0167055	-0.0157261	-0.0177264	-0.0218872	-0.0264962	-0.0293236	-0.0281328	-0.0212951	-0.0083529	0.0097427	0.0305615	0.050542	0.065635	0.0721175	0.0674746	0.0510663	0.024487	-0.00853457	-0.0427069	-0.0720201	-0.0909407	-0.0955035	-0.0841412	-0.0581968	-0.0217629	0.0189387	0.0566313	0.0842647
9	LPO	2	1	-0.0174093	-0.021349	-0.0231876	-0.0233961	-0.0222693	-0.019916	-0.0163564	-0.0115981	-0.00574291	0.000915355	0.00786419	0.0144099	0.0197911	0.0232903	0.0243966	0.022935	0.0190845	0.0134024	0.00673644	7.95605e-05	-0.00559761	-0.00953055	-0.0112616	-0.01073	-0.00823929	-0.00439016	4.57397e-05	0.00427281	0.00762674	0.00966388	0.0102012	0.0092953	0.00718206	0.00418806	0.000641422	-0.00320411	-0.00718787	-0.0111989	-0.0151243	-0.0187524	-0.0216948	-0.0233982	-0.0231184	-0.0200491	-0.0134647	-0.00287953
10	LPO	2	1	0.0122311	0.00966544	0.00879246	0.00878094	0.00880417	0.00820193	0.00654633	0.00376697	0.000133885	-0.00382846	-0.00745709	-0.0101477	-0.0114522	-0.0112312	-0.00967796	-0.00727539	-0.00475824	-0.00288492	-0.0022835	-0.0032773	-0.00577133	-0.00926864	-0.0128875	-0.0155614	-0.0162415	-0.0141609	-0.00907367	-0.00134389	0.00802795	0.017549	0.0254781	0.0301459	0.0303318	0.0255543	0.0162398	0.00372139	-0.00998975	-0.0224941	-0.0314952	-0.0352375	-0.0328787	-0.0247518	-0.0123148	0.00206291	0.0155087	0.0251672
11	LPO	2	1	0.00304794	0.00708854	0.0108813	0.0139937	0.0159606	0.0163855	0.0150256	0.0119109	0.00736369	0.00195338	-0.00360171	-0.00861268	-0.0125204	-0.015047	-0.016245	-0.0164487	-0.0162286	-0.0161766	-0.0167314	-0.0180158	-0.0197439	-0.0212699	-0.0216606	-0.0199469	-0.0153764	-0.00767525	0.00274265	0.014771	0.0267142	0.0365666	0.042394	0.0427377	0.0370192	0.0257535	0.0105571	-0.00606201	-0.0211626	-0.0318885	-0.036077	-0.0327378	-0.0223439	-0.00687382	0.0105098	0.0259737	0.0357001	0.0365973
12	LPO	2	1	0.0480557	0.0325024	0.0196454	0.00916029	0.000869081	-0.00522884	-0.00905961	-0.010536	-0.00967685	-0.00671773	-0.00217706	0.00317003	0.0083592	0.0123598	0.014275	0.0135163	0.00991888	0.00382863	-0.00391271	-0.012091	-0.0193093	-0.0242479	-0.0258954	-0.0237701	-0.0179986	-0.00931867	0.00103213	0.011539	0.0206766	0.0271596	0.0301468	0.0293514	0.025008	0.017798	0.00867028	-0.0013485	-0.0113207	-0.020489	-0.0283079	-0.03439	-0.0383982	-0.0400052	-0.0388129	-0.034385	-0.026334	-0.014451
13	LPO	2	1	0.0312039	0.0279733	0.0282529	0.0301738	0.0317314	0.0311471	0.0271944	0.0194687	0.00844063	-0.00465276	-0.0180781	-0.0300156	-0.0389472	-0.0440346	-0.0452734	-0.043488	-0.0401294	-0.0368443	-0.0350166	-0.0353411	-0.0375598	-0.0404196	-0.0419059	-0.039738	-0.0319666	-0.0175929	0.00294266	0.0276549	0.05315	0.0751773	0.0894311	0.092441	0.0823884	0.0596463	0.0268973	-0.0111883	-0.0487151	-0.0795644	-0.0985518	-0.102401	-0.0903837	-0.0645512	-0.0293799	0.00898903	0.043862	0.0691667
14	LPO	2	1	0.0103138	0.00508873	0.00299704	0.00298959	0.00384964	0.0044247	0.0038063	0.00152702	-0.00237302	-0.00738111	-0.0126026	-0.0169944	-0.0195566	-0.0195848	-0.0168168	-0.0115465	-0.00462083	0.00274103	0.00913871	0.0132838	0.0142721	0.0117901	0.00624042	-0.00130265	-0.00927258	-0.0159283	-0.0197345	-0.0196724	-0.015537	-0.00800654	0.00143602	0.0107785	0.0179036	0.0210512	0.019233	0.0125027	0.00198247	-0.0102669	-0.0216888	-0.0297392	-0.0324208	-0.0287774	-0.0191274	-0.00505564	0.0108498	0.0254821
15	LPO	2	1	0.00728807	0.00450926	0.00323329	0.00276114	0.00241242	0.00165626	0.000164305	-0.00207677	-0.00480185	-0.00754533	-0.00975214	-0.0109663	-0.0109096	-0.00960506	-0.00738358	-0.00482781	-0.0027079	-0.0017447	-0.00245212	-0.00497717	-0.00899861	-0.0137645	-0.0181511	-0.020892	-0.020835	-0.0172372	-0.0100221	0.000149695	0.0118832	0.0232534	0.0321394	0.0366249	0.0354599	0.0283685	0.0162163	0.000941463	-0.014785	-0.0279783	-0.0359712	-0.0369672	-0.0304553	-0.017444	-0.000320276	0.0175282	0.0323121	0.0405371
16	LPO	2	1	-0.0470087	-0.043487	-0.0399544	-0.0365681	-0.0330927	-0.029013	-0.0237544	-0.0168649	-0.00822761	0.00181234	0.0124181	0.0223596	0.0302486	0.0347851	0.0350411	0.0307301	0.0222599	0.0107704	-0.00201617	-0.0140887	-0.023474	-0.0286177	-0.0286286	-0.0234823	-0.0140216	-0.00182976	0.0110378	0.0224091	0.0304068	0.0337395	0.031933	0.025374	0.0152612	0.00333802	-0.00841076	-0.0181402	-0.0244646	-0.0266556	-0.0247339	-0.0193917	-0.011796	-0.00333278	0.0047619	0.0116164	0.0168974	0.0208369
1	LPO	2	2	0.0244348	0.0335144	0.0432193	0.0518159	0.0573006	0.0578112	0.0520641	0.0397937	0.0218998	0.000363766	-0.0220735	-0.0425222	-0.058445	-0.0682542	-0.0716205	-0.0694894	-0.0639001	-0.0573541	-0.0521604	-0.0497671	-0.0502962	-0.0524476	-0.0536737	-0.0508506	-0.0411135	-0.0227652	0.00393653	0.0365643	0.070635	0.100351	0.11972	0.12384	0.110188	0.0794404	0.0356672	-0.014134	-0.0612766	-0.0969337	-0.113988	-0.108582	-0.0811367	-0.0366107	0.016228	0.0662469	0.101952	0.113609
2	LPO	2	2	0.0400219	0.0318144	0.0227241	0.0137173	0.00566693	-0.000756478	-0.00515805	-0.00743665	-0.00776487	-0.00653311	-0.00427141	-0.00156119	0.00105044	0.00313954	0.00444522	0.00487108	0.00448873	0.00348571	0.00211811	0.000645955	-0.000706033	-0.00179483	-0.0025638	-0.00302569	-0.0032544	-0.00334475	-0.00339693	-0.00346935	-0.00357224	-0.00365573	-0.00361286	-0.0032919	-0.00252027	-0.00113127	0.000992915	0.00389022	0.00746542	0.011473	0.0155102	0.0190095	0.021299	0.0216611	0.0194147	0.0140359	0.00523709	-0.00694854
3	LPO	2	2	0.0542996	0.0507509	0.0480298	0.0453568	0.0417697	0.0363793	0.0285428	0.0181466	0.00569338	-0.00774458	-0.0206666	-0.0314848	-0.0387723	-0.0416158	-0.039807	-0.0339106	-0.0252566	-0.015615	-0.00688856	-0.000700744	0.00195741	0.000888225	-0.00317908	-0.00878056	-0.0140034	-0.0169399	-0.0161825	-0.0111331	-0.00225045	0.00900782	0.0204317	0.0295031	0.0339892	0.032491	0.0248379	0.0122494	-0.00289662	-0.0174284	-0.0281067	-0.0323433	-0.0288614	-0.0181761	-0.00263729	0.0138913	0.0266678	0.0309462
4	LPO	2	2	0.0192443	0.02211	0.0304562	0.040452	0.0483512	0.0511577	0.0470611	0.0358897	0.0190278	-0.00092467	-0.0207647	-0.0375164	-0.0490168	-0.0545432	-0.0549317	-0.0522948	-0.0496189	-0.0497663	-0.0546654	-0.0645767	-0.0777699	-0.090733	-0.0987207	-0.0968921	-0.0814731	-0.0509233	-0.0067773	0.0463144	0.101028	0.148569	0.180264	0.189257	0.17209	0.129649	0.0672914	-0.00583534	-0.0783806	-0.138661	-0.176887	-0.186932	-0.167519	-0.122594	-0.0605237	0.00738088	0.0689749	0.113471
5	LPO	2	2	0.0254063	0.0186907	0.0144789	0.0121216	0.0107952	0.009664	0.00804684	0.00555875	0.00217266	-0.00180581	-0.0058336	-0.00929502	-0.0116665	-0.0126797	-0.0123928	-0.0112112	-0.00978948	-0.00885543	-0.00901198	-0.0105373	-0.0132672	-0.0165629	-0.0194135	-0.020645	-0.0192013	-0.0144272	-0.00631827	0.00441219	0.0163513	0.0276244	0.0362231	0.0404079	0.039073	0.0320332	0.0200946	0.00497336	-0.0110002	-0.0252819	-0.0355941	-0.0403466	-0.0389153	-0.0317809	-0.0204158	-0.00700306	0.00598148	0.0162441
6	LPO	2	2	0.00675377	0.00162499	-0.000296472	-0.000504223	-0.000317989	-0.000679334	-0.00211666	-0.00469136	-0.00808823	-0.0117493	-0.015003	-0.0172291	-0.0179671	-0.0170336	-0.0145122	-0.0107446	-0.00630846	-0.0018657	0.00193463	0.00456263	0.00571421	0.005356	0.0037563	0.00141248	-0.00100411	-0.00281281	-0.00345932	-0.00264758	-0.000437499	0.00270502	0.00597394	0.00834089	0.00875612	0.00635923	0.000747121	-0.00789439	-0.0187191	-0.0302363	-0.040543	-0.0475856	-0.0495026	-0.0450121	-0.0336639	-0.0160036	0.00644913	0.0313531
7	LPO	2	2	0.0260864	0.0210503	0.0161141	0.0114272	0.00716156	0.00350461	0.000607163	-0.00142191	-0.00254016	-0.00278943	-0.00230005	-0.0012811	1.04905e-05	0.0013004	0.00234127	0.00295492	0.00304207	0.00260498	0.0017349	0.000591244	-0.000629741	-0.0017532	-0.00263987	-0.00321689	-0.00346834	-0.00342526	-0.0031486	-0.00269755	-0.00211003	-0.00139295	-0.000534382	0.000475364	0.00161104	0.00280128	0.00391529	0.00477705	0.0051783	0.00493383	0.0039232	0.00213341	-0.000316817	-0.00319662	-0.00618905	-0.00894216	-0.0111448	-0.0125879
8	LPO	2	2	0.0286367	0.0154644	0.00459333	-0.00416787	-0.0108706	-0.0154446	-0.0177719	-0.0177597	-0.0154665	-0.0111922	-0.00554002	0.000610803	0.00617454	0.010006	0.0111128	0.00883839	0.003039	-0.00580648	-0.016565	-0.0275937	-0.0369455	-0.0426745	-0.0431922	-0.0376022	-0.0259472	-0.00930914	0.0102529	0.0300034	0.0469431	0.0582914	0.0620155	0.0572202	0.044363	0.0252151	0.00260302	-0.0200726	-0.0394044	-0.0525508	-0.0577177	-0.0544521	-0.0436362	-0.0273158	-0.00826383	0.0105171	0.0263329	0.0372284
9	LPO	2	2	-0.0414188	-0.0372434	-0.0324808	-0.0275539	-0.0227185	-0.0180514	-0.0135035	-0.00891381	-0.00412142	0.00095037	0.00621671	0.0113653	0.0159228	0.0192963	0.0208802	0.0202152	0.0170537	0.0115141	0.00409779	-0.00433318	-0.0126505	-0.0196417	-0.0241606	-0.0253395	-0.0227584	-0.0165602	-0.00749148	0.00320103	0.0139351	0.0230439	0.0290518	0.030924	0.028322	0.0216696	0.0121163	0.0013567	-0.00869433	-0.0162117	-0.0198377	-0.0189426	-0.0137604	-0.00537192	0.00454775	0.0140456	0.021298	0.0249907
10	LPO	2	2	-0.0112283	-0.0143349	-0.0155782	-0.0154982	-0.0145603	-0.0130971	-0.0113108	-0.00926314	-0.00693974	-0.00431638	-0.00141782	0.00162304	0.00457037	0.00708823	0.00880422	0.00937723	0.00855414	0.00627263	0.0026972	-0.00177386	-0.00653617	-0.0108589	-0.0139798	-0.0152386	-0.0142032	-0.01078	-0.00528074	0.00160586	0.00888108	0.0153798	0.0199625	0.0217101	0.020125	0.0152366	0.00764267	-0.00156753	-0.0109855	-0.0190876	-0.0245189	-0.0263252	-0.0241093	-0.0181254	-0.00920032	0.00140839	0.0122505	0.021943
11	LPO	2	2	0.00232399	-0.000689378	-0.00526507	-0.0104029	-0.0149682	-0.0178898	-0.0183379	-0.0158614	-0.0105051	-0.00280059	0.00626675	0.0154065	0.0232146	0.0284236	0.0300937	0.0277995	0.0217359	0.0127009	0.00199163	-0.00880335	-0.0180589	-0.0243903	-0.0269003	-0.0253105	-0.0200372	-0.0120925	-0.00290583	0.005959	0.0130941	0.0175124	0.0188319	0.017327	0.0138656	0.0096946	0.00614804	0.00435406	0.00494954	0.00791328	0.0125549	0.0176157	0.0215302	0.0227838	0.0202445	0.0134636	0.00283506	-0.0104076
12	LPO	2	2	0.0243552	0.0253794	0.0285482	0.0322317	0.0347494	0.0346809	0.0311169	0.0238959	0.0136247	0.0015435	-0.0107462	-0.0216727	-0.0300064	-0.0351884	-0.0374221	-0.0375732	-0.0369793	-0.0369919	-0.0385569	-0.0418527	-0.0461171	-0.0497362	-0.0505182	-0.046263	-0.0353412	-0.0172639	0.00691091	0.0345903	0.0619159	0.0844057	0.0977961	0.0989147	0.086449	0.0613822	0.0269715	-0.0116912	-0.0485565	-0.0776525	-0.0942245	-0.0956246	-0.0818482	-0.055628	-0.0219203	0.0129451	0.0424211	0.0609097
13	LPO	2	2	0.050158	0.0550125	0.0605527	0.0648316	0.0658929	0.0621526	0.0527103	0.0376542	0.0180898	-0.00401187	-0.0261597	-0.045858	-0.0610568	-0.070617	-0.0744886	-0.0736366	-0.0698306	-0.0650803	-0.061067	-0.0586467	-0.0575407	-0.0563655	-0.0528999	-0.0447457	-0.0300134	-0.00804531	0.0200608	0.0514088	0.081594	0.105426	0.117964	0.115578	0.0969068	0.0633901	0.0192915	-0.0288627	-0.0733803	-0.106728	-0.123003	-0.119105	-0.0954643	-0.0561643	-0.00831445	0.0390975	0.076772	0.0966778
14	LPO	2	2	0.00344147	0.00357713	0.00526552	0.00754777	0.00943279	0.0100761	0.00888451	0.00565154	0.000592417	-0.00571174	-0.0123817	-0.0184275	-0.0228819	-0.0250092	-0.0244126	-0.0211205	-0.0156423	-0.00883683	-0.00178285	0.00441212	0.00883111	0.0108975	0.010534	0.00814288	0.00454691	0.000781305	-0.00215366	-0.00351639	-0.00302551	-0.000956151	0.00190533	0.00442278	0.00541003	0.00393245	-0.000379934	-0.00717549	-0.0153752	-0.0232862	-0.0289699	-0.0306425	-0.0271056	-0.0181412	-0.00465018	0.0113772	0.027133	0.0394395
15	LPO	2	2	-0.0194339	-0.0130813	-0.00591269	0.00100631	0.00667853	0.0103347	0.0115328	0.010241	0.00682046	0.00195801	-0.00345539	-0.00849842	-0.012363	-0.0145161	-0.0147749	-0.0133058	-0.0106039	-0.00734227	-0.00423915	-0.00188995	-0.000646879	-0.000552631	-0.00133028	-0.002472	-0.00334862	-0.00337977	-0.00217986	0.000330407	0.00387276	0.00784524	0.0114256	0.0137251	0.0139865	0.0117515	0.00699724	0.000182936	-0.00779881	-0.0157363	-0.0223159	-0.0263272	-0.0268971	-0.023651	-0.01678	-0.00702286	0.00447217	0.0163286
16	LPO	2	2	-0.0667487	-0.0564023	-0.0467334	-0.0382934	-0.0312218	-0.0253062	-0.0200689	-0.0148561	-0.00910052	-0.00248296	0.00486535	0.0122491	0.0184989	0.022119	0.0215616	0.0156445	0.00385623	-0.0132758	-0.0340338	-0.0556213	-0.074466	-0.0867757	-0.0891937	-0.0795224	-0.0573484	-0.0243767	0.0155532	0.0569756	0.0935985	0.119343	0.12952	0.121758	0.0967214	0.0581092	0.012176	-0.0333036	-0.07044	-0.0926549	-0.0959849	-0.0799144	-0.0475497	-0.00510788	0.0392638	0.0769703	0.100634	0.105466
1	LPO	2	3	0.0590043	0.0657433	0.078176	0.0918156	0.101757	0.103604	0.0943007	0.0728913	0.0407825	0.00150696	-0.0398846	-0.0779078	-0.107628	-0.125782	-0.131335	-0.125611	-0.11204	-0.0951425	-0.0794278	-0.0682124	-0.0627594	-0.0619498	-0.0624345	-0.0596037	-0.0487776	-0.0266566	0.00740003	0.0508521	0.097964	0.140721	0.170343	0.179137	0.162374	0.119675	0.05555	-0.0210063	-0.0979689	-0.162296	-0.202494	-0.210849	-0.185114	-0.12931	-0.0531516	0.0294739	0.102941	0.15263
2	LPO	2	3	0.0354955	0.0285111	0.0227293	0.0183308	0.0151916	0.0129543	0.0111429	0.00927622	0.00702079	0.00425504	0.00111421	-0.00203604	-0.00468291	-0.00628591	-0.0064017	-0.00482369	-0.00163861	0.00273523	0.00758738	0.0120447	0.0152072	0.0163169	0.0149111	0.0109338	0.00478152	-0.00272368	-0.010459	-0.0171704	-0.0216994	-0.023157	-0.0211259	-0.015739	-0.00772686	0.00172709	0.0111194	0.0188954	0.0237007	0.0246123	0.0213134	0.0141634	0.00415881	-0.00724762	-0.0183869	-0.0276503	-0.0337813	-0.0360493
3	LPO	2	3	0.0533632	0.0393683	0.026603	0.0153846	0.0059801	-0.00140213	-0.00665607	-0.0097567	-0.0107874	-0.00996153	-0.00763653	-0.00431996	-0.000632419	0.00274365	0.0051537	0.00605047	0.00508355	0.00219344	-0.00234529	-0.00793605	-0.0137131	-0.018681	-0.0218528	-0.0224303	-0.0199687	-0.014489	-0.00654926	0.00284686	0.012367	0.0205719	0.0261655	0.0282335	0.0264268	0.0210571	0.0130513	0.00380677	-0.00508521	-0.0121078	-0.0161255	-0.0166223	-0.0137854	-0.00852501	-0.00230012	0.00315125	0.00611854	0.00524557
4	LPO	2	3	0.047553	0.0227825	0.00192725	-0.0143481	-0.0256329	-0.0318177	-0.0331087	-0.0299878	-0.0231932	-0.0137094	-0.00271134	0.00848084	0.0185243	0.0261735	0.0304312	0.0306163	0.0264954	0.0183635	0.00706482	-0.00607558	-0.0193611	-0.0309233	-0.0389511	-0.0419512	-0.0390563	-0.0302178	-0.0163705	0.000705736	0.0185457	0.0343945	0.0456641	0.0504208	0.047803	0.038259	0.023498	0.00623747	-0.0103177	-0.0230437	-0.0295563	-0.0287531	-0.0210097	-0.00824372	0.00647571	0.0194957	0.0272654	0.0270869
5	LPO	2	3	-0.00564081	0.00653919	0.0188549	0.0301941	0.0390982	0.0440557	0.0438517	0.0378769	0.0263823	0.0105118	-0.00776991	-0.0260014	-0.0415795	-0.0522481	-0.0564825	-0.0537692	-0.0447413	-0.0310374	-0.0150145	0.00071008	0.0137337	0.0222901	0.0255896	0.0238764	0.0183428	0.0108041	0.00325544	-0.00256926	-0.00559065	-0.00557895	-0.00318035	0.000290622	0.00322856	0.00419896	0.00233553	-0.00237904	-0.00905635	-0.0160525	-0.0213667	-0.0231141	-0.0200654	-0.0120792	-0.000273207	0.0130318	0.0246557	0.0311257
6	LPO	2	3	0.140147	0.0942563	0.0458112	-0.000686788	-0.0405196	-0.0694484	-0.0845674	-0.0847662	-0.070993	-0.0460935	-0.0143086	0.0195054	0.0507174	0.0758042	0.0928618	0.1017	0.103647	0.100923	0.0958132	0.0898835	0.0834984	0.0755961	0.0640321	0.0463629	0.020751	-0.0131124	-0.0533581	-0.0958242	-0.134512	-0.162603	-0.173825	-0.163881	-0.131649	-0.0798021	-0.0146315	0.054821	0.118182	0.165632	0.189672	0.186456	0.156572	0.104914	0.0397028	-0.0289192	-0.0908206	-0.137665
7	LPO	2	3	-0.00600602	-0.0101641	-0.0150134	-0.0198311	-0.0237013	-0.0256843	-0.0250436	-0.0213782	-0.0147595	-0.00576665	0.00456752	0.0148921	0.0237872	0.0300045	0.0326858	0.0315341	0.0268301	0.0194116	0.0105114	0.00151939	-0.00624634	-0.0118005	-0.0146003	-0.0146132	-0.0122797	-0.0083903	-0.00392143	0.000178996	0.00317464	0.00465182	0.00457742	0.00326038	0.00130314	-0.000558814	-0.00159687	-0.00124786	0.000740103	0.00427707	0.00891029	0.0138754	0.0182264	0.0209676	0.0212595	0.0185687	0.0127692	0.00419289
8	LPO	2	3	-0.00274379	-0.0033599	-0.000189089	0.00512102	0.0106713	0.0146518	0.0156463	0.0129273	0.00659244	-0.00249618	-0.0128474	-0.0227007	-0.0303203	-0.0344034	-0.0343068	-0.0302042	-0.023101	-0.0145586	-0.00638471	-0.000223698	0.00282227	0.00244355	-0.000734387	-0.00530978	-0.0094019	-0.011131	-0.00914389	-0.00296914	0.00671791	0.0181542	0.0287857	0.035794	0.0367784	0.0303753	0.0167032	-0.00249439	-0.0240789	-0.0439927	-0.0581058	-0.0630583	-0.0570148	-0.040241	-0.0151453	0.0140162	0.0418482	0.062788
9	LPO	2	3	0.000116221	0.011541	0.0219414	0.0301349	0.0349382	0.0354231	0.0310799	0.0220919	0.00936747	-0.0055493	-0.0206658	-0.0339598	-0.043629	-0.048489	-0.0481793	-0.0431895	-0.0348822	-0.0250925	-0.0157907	-0.00865226	-0.00467356	-0.00403154	-0.00593508	-0.00887818	-0.0109688	-0.0104472	-0.00621179	0.0018739	0.0127938	0.0245035	0.0343243	0.0395028	0.0379891	0.0289997	0.0134348	-0.00610433	-0.0257677	-0.0410777	-0.0479708	-0.043754	-0.0279239	-0.00262229	0.0275295	0.0560706	0.0757826	0.0799842
10	LPO	2	3	-0.0411136	-0.0398256	-0.0368071	-0.0326824	-0.0279542	-0.0229437	-0.0178155	-0.0125336	-0.0069724	-0.00102911	0.00526655	0.0116136	0.017498	0.0221921	0.0248735	0.0248139	0.0214738	0.0147632	0.00511926	-0.0064595	-0.0184819	-0.0291885	-0.0367452	-0.0395811	-0.0366993	-0.0279345	-0.0141243	0.00298363	0.020916	0.0368613	0.0481351	0.0526559	0.0494507	0.0388814	0.0226646	0.00363315	-0.0148007	-0.0292007	-0.0368315	-0.036213	-0.027451	-0.0123223	0.00610629	0.0240261	0.0376344	0.0439087
11	LPO	2	3	0.0185311	0.018139	0.0166538	0.0136404	0.00907005	0.00334882	-0.00287024	-0.00868194	-0.0131754	-0.0156129	-0.0156076	-0.0133006	-0.00929066	-0.00460197	-0.000495082	0.00183948	0.00140388	-0.00224041	-0.0088605	-0.0175304	-0.0267036	-0.0345513	-0.039176	-0.0390401	-0.0332683	-0.021923	-0.00613431	0.0120548	0.0299568	0.0446522	0.0535276	0.0547377	0.0477076	0.033287	0.0137653	-0.00745979	-0.0265242	-0.0396935	-0.0441746	-0.0387157	-0.0239809	-0.00261983	0.0211395	0.0421683	0.0553267	0.0563597
12	LPO	2	3	0.0288393	0.0299476	0.0364607	0.0447242	0.051083	0.0525104	0.0471232	0.0345579	0.0159525	-0.00627079	-0.0289361	-0.0488	-0.0632464	-0.070887	-0.0718089	-0.0675164	-0.0605427	-0.0537391	-0.0495288	-0.0491915	-0.0524618	-0.0574334	-0.0609907	-0.0595579	-0.0500227	-0.0306773	-0.00191426	0.0335782	0.0710118	0.104293	0.127169	0.134482	0.123292	0.0936388	0.0487471	-0.00535619	-0.060803	-0.109192	-0.143085	-0.157257	-0.149604	-0.121449	-0.0772765	-0.0238656	0.0310039	0.0798746
13	LPO	2	3	0.0333971	0.0185969	0.0050949	-0.00687774	-0.0168865	-0.0243955	-0.0289217	-0.0301536	-0.0281138	-0.0232247	-0.0163114	-0.00851813	-0.00117085	0.00443665	0.00727618	0.00673637	0.00276612	-0.00407791	-0.0126576	-0.0214615	-0.0287928	-0.0330413	-0.032967	-0.0279362	-0.018103	-0.00446766	0.0111932	0.0265888	0.039246	0.0468725	0.0478291	0.0414549	0.0283001	0.0100775	-0.0104896	-0.0301156	-0.0454786	-0.0537756	-0.0532648	-0.0436528	-0.0261636	-0.00342667	0.0209298	0.0428556	0.0585453	0.065031
14	LPO	2	3	0.0215584	0.0271515	0.0358585	0.0446785	0.0506331	0.0513241	0.0452839	0.0323575	0.0137154	-0.00832657	-0.0306852	-0.0501337	-0.0638365	-0.0699589	-0.0679782	-0.0587605	-0.0444836	-0.0280875	-0.012747	-0.00118719	0.0048636	0.00498622	0.000190879	-0.00737378	-0.0148544	-0.0193942	-0.0188148	-0.0121298	0.000104452	0.0158369	0.0318718	0.0444808	0.0502164	0.0466889	0.0332123	0.0111078	-0.0164487	-0.0448352	-0.0688909	-0.0838394	-0.0862822	-0.0749648	-0.0511175	-0.0183282	0.018055	0.0518053
15	LPO	2	3	-0.00877838	-0.00151493	0.00634112	0.0136197	0.0191483	0.0219737	0.0215035	0.0177029	0.0111107	0.00273843	-0.00609911	-0.0140961	-0.0201335	-0.0235572	-0.0242797	-0.0227385	-0.0198728	-0.0167949	-0.0145359	-0.0137591	-0.0145597	-0.0164581	-0.0184017	-0.0190598	-0.0171222	-0.0116885	-0.00261361	0.00936967	0.0226545	0.0350056	0.0439607	0.0473227	0.0437299	0.0330378	0.0164946	-0.00336203	-0.0231484	-0.0391804	-0.0482542	-0.0483072	-0.0389403	-0.0216744	0.000277912	0.0224937	0.0401157	0.0487396
16	LPO	2	3	-0.00809515	0.00852846	0.0268082	0.0438423	0.0566485	0.062722	0.0605071	0.0498783	0.0321865	0.0100436	-0.0131844	-0.0341638	-0.0501711	-0.0597711	-0.0630816	-0.0616109	-0.0579768	-0.0550275	-0.0550676	-0.0590827	-0.0663199	-0.0743442	-0.0793957	-0.0773381	-0.0647013	-0.0397604	-0.0033869	0.0408111	0.0867817	0.127047	0.154088	0.161868	0.147325	0.111261	0.0584774	-0.00281295	-0.0624697	-0.110181	-0.137537	-0.139696	-0.116492	-0.0726865	-0.0171183	0.0388344	0.0833927	0.10658
1	MPO	2	1	0.0536058	0.0561186	0.0629346	0.0707647	0.0758436	0.0746949	0.0648359	0.0455444	0.018078	-0.0144866	-0.0477656	-0.0771036	-0.0983907	-0.109071	-0.108659	-0.0988645	-0.0833413	-0.0666656	-0.0532968	-0.0464206	-0.0470622	-0.0537663	-0.062685	-0.0684983	-0.0656904	-0.0500772	-0.0202483	0.0218172	0.0705553	0.117685	0.153748	0.170072	0.160945	0.125185	0.0669113	-0.004754	-0.077257	-0.136755	-0.171046	-0.172194	-0.138477	-0.0753282	0.00533138	0.0869915	0.151479	0.182302
2	MPO	2	1	0.0365225	0.029306	0.0238315	0.01939	0.0152228	0.0106971	0.00537792	-0.000792596	-0.00749465	-0.0141085	-0.019819	-0.0238599	-0.0256291	-0.0248896	-0.0218242	-0.0170388	-0.0115388	-0.00645804	-0.00285615	-0.00148244	-0.00256173	-0.00575682	-0.0101162	-0.0142817	-0.0167443	-0.016217	-0.0120125	-0.00422621	0.00613664	0.0172794	0.0269272	0.0327671	0.033025	0.0269143	0.014964	-0.000949402	-0.0179139	-0.032416	-0.0411214	-0.0416094	-0.032981	-0.0162922	0.00550941	0.0279829	0.045915	0.0542466
3	MPO	2	1	0.0419033	0.0365827	0.0328826	0.0297939	0.0262571	0.0214079	0.0146918	0.00610992	-0.00378101	-0.0139724	-0.023174	-0.0301632	-0.0339721	-0.0341783	-0.0309982	-0.0252687	-0.0183961	-0.0119672	-0.00745029	-0.0058477	-0.0074138	-0.0116144	-0.017093	-0.0219805	-0.0242661	-0.0223042	-0.0153089	-0.00357919	0.0113738	0.0270322	0.0403138	0.0481722	0.0483461	0.0399302	0.0237539	0.00238975	-0.0202961	-0.039738	-0.0516764	-0.0530821	-0.0429154	-0.022619	0.0040005	0.0313206	0.052844	0.0623691
4	MPO	2	1	0.0321747	0.0200261	0.0127755	0.00896427	0.00698375	0.00534632	0.00293394	-0.000821229	-0.0059023	-0.0117876	-0.0176205	-0.0224693	-0.0255902	-0.0266558	-0.0258243	-0.0237677	-0.0214903	-0.0200532	-0.0202589	-0.0223874	-0.0260236	-0.0300206	-0.0327089	-0.0322498	-0.0270985	-0.0164709	-0.000716289	0.0186036	0.0387997	0.0564696	0.0681296	0.0709225	0.0632653	0.045297	0.0190157	-0.0119532	-0.0429087	-0.0688534	-0.085417	-0.0896646	-0.0806187	-0.0595161	-0.0295951	0.00444894	0.0372995	0.0639341
5	MPO	2	1	-0.0140981	-0.0216447	-0.0290026	-0.0351961	-0.0392265	-0.0402513	-0.0377465	-0.0316044	-0.0222144	-0.0104214	0.00257746	0.015387	0.0266362	0.0352059	0.0403706	0.0418607	0.0398834	0.0350408	0.0281684	0.0201634	0.0118433	0.00384256	-0.00342848	-0.00971594	-0.0149059	-0.0189334	-0.0217315	-0.0231771	-0.0231292	-0.0214616	-0.0181277	-0.0132206	-0.0069685	0.000239172	0.007896	0.0154382	0.0222796	0.0278976	0.0318525	0.0337788	0.0334228	0.0306507	0.0254641	0.0180552	0.00882619	-0.00157863
6	MPO	2	1	-0.0836547	-0.0719155	-0.0541166	-0.0337498	-0.0144751	0.000499561	0.00883519	0.00954372	0.00310625	-0.00867395	-0.0229053	-0.0362722	-0.0454743	-0.0479512	-0.0423178	-0.0286893	-0.00887982	0.0140357	0.036112	0.0532811	0.0621361	0.0605805	0.0484474	0.0275908	0.00167756	-0.0245287	-0.0461133	-0.058975	-0.0608	-0.0515913	-0.0337883	-0.0118395	0.00884179	0.0230399	0.0270396	0.0195563	0.00210833	-0.0210169	-0.0437781	-0.0596288	-0.0630444	-0.0509944	-0.0237246	0.0150204	0.0585629	0.0985056
7	MPO	2	1	0.0345412	0.030645	0.028314	0.0266292	0.024638	0.0215519	0.0168664	0.0105279	0.00293681	-0.00514693	-0.0127631	-0.0190079	-0.0232033	-0.0251054	-0.0249467	-0.023377	-0.0213668	-0.0198985	-0.0197101	-0.0210612	-0.0235946	-0.0263894	-0.0280764	-0.027185	-0.0224926	-0.0134073	-0.000272503	0.0155962	0.0320109	0.0462591	0.0556037	0.0578325	0.0517968	0.0377542	0.0174536	-0.00606929	-0.0290145	-0.0474404	-0.0580511	-0.0588476	-0.0495685	-0.0318801	-0.00910778	0.0142919	0.0335033	0.0442011
8	MPO	2	1	0.00591268	0.00878879	0.012873	0.0172153	0.0206463	0.0220166	0.0204501	0.0156053	0.00778426	-0.00208741	-0.0125974	-0.0221709	-0.0293397	-0.0330854	-0.0330505	-0.0296262	-0.0239058	-0.0173923	-0.0116792	-0.00805613	-0.00718732	-0.00893988	-0.0123482	-0.015834	-0.0175799	-0.0160005	-0.0102262	-0.000363377	0.0123544	0.0257568	0.0371341	0.0438062	0.0437929	0.0363392	0.0222133	0.00370548	-0.0157731	-0.0322847	-0.0422258	-0.0431299	-0.034295	-0.017113	0.00507365	0.0275044	0.0448571	0.0522587
9	MPO	2	1	-0.0491603	-0.0482416	-0.0446804	-0.0394897	-0.0334503	-0.0270359	-0.0204965	-0.0139004	-0.00725398	-0.000630277	0.00578979	0.0116853	0.0166938	0.0204484	0.0226975	0.0233854	0.0225964	0.0206034	0.0177768	0.0144972	0.0110884	0.00773642	0.00454025	0.00150933	-0.00134203	-0.00396449	-0.00623535	-0.00796804	-0.00894314	-0.00900232	-0.00813793	-0.0065686	-0.00471471	-0.00316407	-0.00252708	-0.00331231	-0.00577522	-0.00975003	-0.0146464	-0.0194619	-0.0229156	-0.02371	-0.0206916	-0.0131201	-0.000832857	0.0156825
10	MPO	2	1	0.0150755	0.0147759	0.0162412	0.0183021	0.0197098	0.0193891	0.0165991	0.0111622	0.00349986	-0.00545259	-0.0144008	-0.0220119	-0.0271204	-0.029028	-0.0276333	-0.0234532	-0.0176015	-0.0114708	-0.00646521	-0.00366728	-0.00356722	-0.00596897	-0.00992986	-0.0139908	-0.016471	-0.015894	-0.0114157	-0.00305458	0.00816495	0.0203484	0.031056	0.0377817	0.0385606	0.0324605	0.0199139	0.00277207	-0.0160036	-0.0327919	-0.044091	-0.0472481	-0.041092	-0.0263639	-0.00567002	0.0168825	0.0363816	0.0480008
11	MPO	2	1	-0.0071016	-0.00363532	-0.00078991	0.00120403	0.00221599	0.00225177	0.00140727	-4.51262e-05	-0.00171558	-0.00320127	-0.00416673	-0.00451427	-0.00433197	-0.00396144	-0.00392029	-0.00474202	-0.00695717	-0.0108116	-0.0161485	-0.0223548	-0.0283533	-0.0328277	-0.0343178	-0.0315919	-0.0239299	-0.0114132	0.00486695	0.0229108	0.0400317	0.0532636	0.0599157	0.0581124	0.0473848	0.028905	0.0054814	-0.0188222	-0.0394254	-0.0520006	-0.0534452	-0.042627	-0.0208122	0.00825379	0.0389401	0.0645808	0.0786189	0.0758073
12	MPO	2	1	0.148169	0.122597	0.0970764	0.0725438	0.0498375	0.0296682	0.0125391	-0.00120122	-0.0113811	-0.018028	-0.0214153	-0.0220845	-0.0208439	-0.0187117	-0.0167869	-0.0160937	-0.0173946	-0.0209979	-0.0266097	-0.0333215	-0.0396873	-0.0440029	-0.0445961	-0.0402208	-0.0303742	-0.0155066	0.002885	0.0224926	0.040523	0.0541907	0.0612581	0.0604907	0.0519227	0.0369421	0.0180577	-0.00151599	-0.0184963	-0.030123	-0.0347069	-0.0320021	-0.0232538	-0.0110623	0.00105698	0.009303	0.0102223	0.0013115
13	MPO	2	1	-0.0919996	-0.0868176	-0.0860298	-0.0864583	-0.0849154	-0.078767	-0.0663718	-0.0473747	-0.0227697	0.00530279	0.0339567	0.0600798	0.0809692	0.094877	0.101232	0.100676	0.0948362	0.0858455	0.0757353	0.0659225	0.056862	0.0479447	0.0377662	0.0246977	0.00743589	-0.0143583	-0.0396552	-0.0659826	-0.0897058	-0.10661	-0.112778	-0.105455	-0.0836943	-0.048784	-0.00424865	0.0446095	0.0914362	0.12984	0.154413	0.161543	0.149975	0.121029	0.078373	0.0274959	-0.0251574	-0.0730526
14	MPO	2	1	0.0177434	0.0115282	0.00826512	0.00699141	0.00650529	0.00562581	0.00339071	-0.000672172	-0.00645397	-0.013281	-0.0200018	-0.0252895	-0.0278595	-0.0267967	-0.0217677	-0.0131887	-0.00225436	0.00929458	0.0194043	0.0261121	0.0279473	0.0242384	0.0153596	0.00273106	-0.0113919	-0.0243396	-0.0335768	-0.0371784	-0.0343279	-0.0255015	-0.0124442	0.00215062	0.0152323	0.0240464	0.0267788	0.0230078	0.0137923	0.0015634	-0.0104761	-0.0190719	-0.021689	-0.0172227	-0.00634731	0.00852377	0.0236352	0.0346234
15	MPO	2	1	0.0148143	0.0129938	0.0129773	0.013655	0.0138957	0.0127706	0.00968232	0.00456878	-0.00210888	-0.0094684	-0.0163777	-0.0217704	-0.0248207	-0.0251937	-0.0231162	-0.0193376	-0.0150518	-0.0115388	-0.00988674	-0.0106955	-0.0138613	-0.0185713	-0.0233511	-0.0263927	-0.0259429	-0.0207724	-0.0106004	0.00375511	0.020348	0.0363891	0.0487462	0.0545575	0.051943	0.0404942	0.0215433	-0.00193324	-0.0258274	-0.0455569	-0.0570395	-0.057555	-0.0464011	-0.0252545	0.00204066	0.0300631	0.0527589	0.0645404
16	MPO	2	1	0.0255318	0.027741	0.0301317	0.0315184	0.030833	0.0273381	0.0207122	0.0112319	-0.000278334	-0.0125815	-0.0242224	-0.0338643	-0.0404713	-0.0435703	-0.0433083	-0.0403828	-0.0359815	-0.0313962	-0.0277238	-0.0255951	-0.0249551	-0.0251036	-0.0247415	-0.0223512	-0.0165649	-0.00663299	0.00719668	0.0235884	0.0401939	0.0539874	0.0618652	0.0612883	0.0510106	0.0314968	0.0051301	-0.0240477	-0.0509988	-0.0704994	-0.0782474	-0.071798	-0.0512408	-0.0194985	0.0180252	0.0542181	0.081431	0.0927691
1	MPO	2	2	-0.00132345	0.00828999	0.0208448	0.0339742	0.0448478	0.0507129	0.0494817	0.0402703	0.0236616	0.00165979	-0.0225968	-0.0455109	-0.0636365	-0.0744387	-0.0767735	-0.0711219	-0.0595249	-0.0450279	-0.0310166	-0.0203965	-0.0149072	-0.0147052	-0.0182554	-0.0227344	-0.0247341	-0.0211895	-0.010331	0.00776525	0.0308659	0.0549185	0.074807	0.0854522	0.0830933	0.0663193	0.0366528	-0.00144469	-0.0413055	-0.07521	-0.0960302	-0.0987676	-0.0817848	-0.0474717	-0.00201002	0.0455795	0.0850418	0.106795
2	MPO	2	2	0.0326016	0.0280949	0.0233413	0.0184739	0.0136114	0.00887008	0.00436151	0.00023321	-0.00334611	-0.00619725	-0.00817015	-0.00919935	-0.00933308	-0.00875494	-0.00777346	-0.00677662	-0.00616745	-0.00626003	-0.00719649	-0.0088888	-0.0109975	-0.0129892	-0.0142183	-0.0140653	-0.0120868	-0.00814407	-0.00249781	0.00421657	0.0110539	0.0169217	0.0207903	0.0219019	0.0199565	0.015207	0.00845146	0.000917934	-0.0059782	-0.0108896	-0.0128297	-0.0114065	-0.00693912	-0.000455856	0.00645365	0.0119196	0.0141248	0.0116407
3	MPO	2	2	0.0594176	0.0633543	0.0667973	0.068222	0.0661251	0.0593795	0.0474255	0.0306225	0.01025	-0.0116502	-0.0325807	-0.0501405	-0.0623757	-0.0682582	-0.0678672	-0.0623172	-0.0536653	-0.0443002	-0.0364338	-0.031561	-0.0300524	-0.0311378	-0.0329269	-0.032955	-0.0287562	-0.0186024	-0.00215329	0.0193174	0.0429194	0.06459	0.079874	0.0848392	0.0771192	0.0566042	0.0257841	-0.0104726	-0.0457794	-0.0732755	-0.0871095	-0.083715	-0.0627872	-0.0277362	0.0147073	0.0554977	0.0847978	0.0937068
4	MPO	2	2	0.0406209	0.0449993	0.0543895	0.0647052	0.0718471	0.072453	0.0644732	0.0477231	0.0238527	-0.00397565	-0.0317786	-0.0557145	-0.0728494	-0.0819328	-0.0836308	-0.0802844	-0.0754196	-0.0726272	-0.0745556	-0.0819916	-0.0933989	-0.105056	-0.111685	-0.10774	-0.0887966	-0.0529516	-0.00184359	0.0592495	0.121892	0.17589	0.211189	0.219892	0.198128	0.147157	0.0735116	-0.0118405	-0.0954018	-0.163435	-0.204607	-0.212114	-0.18506	-0.128798	-0.0539497	0.025469	0.0946582	0.140695
5	MPO	2	2	0.0157953	0.0380741	0.0533005	0.0619838	0.0645623	0.0614289	0.0530408	0.0401551	0.0239115	0.00584993	-0.0122269	-0.0285846	-0.041739	-0.050765	-0.0554928	-0.056422	-0.0546807	-0.0516234	-0.0484638	-0.0459139	-0.0439321	-0.0417905	-0.0381362	-0.0314445	-0.0205031	-0.00490562	0.0145323	0.0357682	0.0557393	0.0709063	0.0780116	0.0748445	0.0610421	0.0384101	0.0108497	-0.0161834	-0.0367708	-0.0456951	-0.039721	-0.0185755	0.0145364	0.0531258	0.0883246	0.110332	0.110159	0.0813405
6	MPO	2	2	0.00740617	0.00354744	0.00528998	0.00999247	0.0149527	0.0178657	0.0171043	0.0119892	0.00284869	-0.0091298	-0.0220959	-0.0339347	-0.0426155	-0.0466333	-0.0452209	-0.0385247	-0.0276532	-0.0144051	-0.000978694	0.010441	0.0181029	0.0210107	0.019164	0.0135024	0.00576621	-0.00192547	-0.00754554	-0.00961081	-0.00757322	-0.0020013	0.00548516	0.0125183	0.0164935	0.0151718	0.00729335	-0.0070423	-0.0262232	-0.0472248	-0.0661601	-0.0789283	-0.0820055	-0.0732678	-0.0524546	-0.0213961	0.0161846	0.0552028
7	MPO	2	2	0.0386435	0.0355866	0.0327213	0.029737	0.0262916	0.0221046	0.0170136	0.0110558	0.00448727	-0.00225153	-0.00860846	-0.0140317	-0.0180739	-0.0205019	-0.0213327	-0.0208184	-0.0194046	-0.0176021	-0.0158544	-0.0144236	-0.0133149	-0.0122929	-0.0109253	-0.00873616	-0.00533807	-0.000586809	0.00530484	0.011762	0.0179088	0.0227161	0.025207	0.0246683	0.0208251	0.013956	0.00488966	-0.00510128	-0.0145171	-0.0218796	-0.0260128	-0.0262646	-0.0226491	-0.0158942	-0.00733518	0.00128786	0.00810743	0.0114279
8	MPO	2	2	-0.0335321	-0.0377214	-0.0397334	-0.03932	-0.0363333	-0.0307923	-0.0228932	-0.0130727	-0.00199174	0.00948276	0.020344	0.0295715	0.036258	0.0397478	0.0397413	0.0363376	0.0300619	0.0217735	0.0125505	0.00353718	-0.00423963	-0.00998891	-0.0132798	-0.0140586	-0.0126481	-0.00963772	-0.00576531	-0.00176677	0.00175488	0.0044465	0.00621574	0.00721754	0.00775058	0.00815741	0.00864241	0.00919013	0.00954179	0.00921816	0.00766515	0.00442755	-0.00062975	-0.00717454	-0.0142909	-0.0205436	-0.0241448	-0.0231804
9	MPO	2	2	-0.0370897	-0.0312375	-0.0240298	-0.0165082	-0.00959561	-0.00396511	7.53597e-06	0.00232167	0.00328379	0.00338318	0.00314963	0.0029583	0.00298733	0.00311502	0.00296469	0.00204438	-0.000185061	-0.00404211	-0.00948516	-0.0160136	-0.0226648	-0.028169	-0.0310987	-0.0302024	-0.0246866	-0.0144888	-0.000450886	0.0157416	0.0317507	0.0449502	0.0528884	0.0537526	0.0468382	0.0327619	0.0134619	-0.00806583	-0.028289	-0.0437113	-0.0515719	-0.0503723	-0.0402085	-0.0228524	-0.00138885	0.0202904	0.0382089	0.0490443
10	MPO	2	2	-0.00837788	-0.00573883	-0.00043769	0.00586098	0.0114735	0.0149866	0.0154605	0.0126213	0.00687263	-0.000807281	-0.00905965	-0.0164593	-0.0217654	-0.0242145	-0.0236466	-0.0205197	-0.0158465	-0.0108998	-0.0069452	-0.00492011	-0.00520524	-0.00752159	-0.0109437	-0.0141207	-0.0155656	-0.0140404	-0.00890769	-0.000331389	0.0106331	0.0221894	0.0321041	0.0381351	0.0385281	0.0324288	0.0201474	0.00320412	-0.015894	-0.0340216	-0.048034	-0.0553255	-0.0543412	-0.0449275	-0.0283638	-0.00716906	0.0153557	0.0357091
11	MPO	2	2	0.0146717	0.0158175	0.0156843	0.0145282	0.0125859	0.010069	0.00716495	0.00411081	0.00118173	-0.00133219	-0.00318642	-0.00429118	-0.00471645	-0.00473672	-0.00480867	-0.00545781	-0.00720075	-0.010342	-0.0148445	-0.0202479	-0.0256629	-0.0299272	-0.0317525	-0.0300202	-0.0240672	-0.0139179	-0.000448113	0.0147097	0.0293591	0.0411142	0.0478541	0.0481594	0.0417226	0.0295012	0.013631	-0.00289192	-0.0168065	-0.0251923	-0.0261313	-0.0191978	-0.00567406	0.0115353	0.0283823	0.040373	0.0433931	0.0345148
12	MPO	2	2	0.0725485	0.0702987	0.0686233	0.0662258	0.0617569	0.05413	0.0427571	0.0278597	0.0104644	-0.00773878	-0.0247335	-0.038674	-0.0482465	-0.0530537	-0.0537159	-0.051702	-0.0490581	-0.0477721	-0.0492161	-0.0536638	-0.0600496	-0.0661254	-0.0688176	-0.0649932	-0.0522606	-0.0297476	0.00132211	0.037644	0.0741604	0.104914	0.124182	0.127648	0.113477	0.0829033	0.0402368	-0.00772091	-0.0529154	-0.0874471	-0.10517	-0.102955	-0.0814375	-0.0451121	-0.00159825	0.0396739	0.0691701	0.0789819
13	MPO	2	2	-0.0657175	-0.0565861	-0.0541044	-0.0549848	-0.0558314	-0.0537219	-0.046673	-0.0339391	-0.0160927	0.00515111	0.0272961	0.0475498	0.0634309	0.073292	0.0765547	0.0738115	0.0666146	0.0570705	0.0472957	0.0388982	0.0326127	0.0280934	0.0241035	0.0189319	0.010881	-0.00113563	-0.017148	-0.0359218	-0.0550173	-0.0711691	-0.0809192	-0.0813415	-0.0706212	-0.048574	-0.0168298	0.0213141	0.0612758	0.0978741	0.126106	0.141841	0.14241	0.127001	0.0967566	0.054618	0.00485679	-0.0474789
14	MPO	2	2	-0.0106344	-0.00715428	-0.00209327	0.00339851	0.00807193	0.0108144	0.0108116	0.00776671	0.00196819	-0.00576198	-0.0141568	-0.0217883	-0.02725	-0.0294698	-0.0278935	-0.0226127	-0.0144469	-0.00473677	0.00484905	0.0126312	0.0172594	0.0179499	0.0147334	0.00843441	0.00054729	-0.0070984	-0.0127548	-0.0151218	-0.013695	-0.00890879	-0.00208044	0.00485263	0.00983518	0.0111863	0.00809407	0.000891868	-0.00894945	-0.018998	-0.0264415	-0.0287203	-0.0241925	-0.0127034	0.00423724	0.0235705	0.041159	0.0525231
15	MPO	2	2	-0.0203814	-0.010825	-0.000777394	0.00852954	0.0158388	0.0200959	0.0206344	0.0173667	0.0108141	0.00204405	-0.00749568	-0.0162786	-0.022932	-0.0265323	-0.0267692	-0.0239718	-0.0190785	-0.0133646	-0.00818524	-0.0046473	-0.0033581	-0.00429872	-0.00678792	-0.00966017	-0.0115298	-0.011152	-0.00777218	-0.00134093	0.00737041	0.0168851	0.0252858	0.0306018	0.031296	0.0266425	0.0169789	0.0037437	-0.0107674	-0.0237755	-0.0326107	-0.0352593	-0.030854	-0.0199411	-0.00444204	0.0126477	0.0278103	0.0376587
16	MPO	2	2	-0.0153646	-0.0185458	-0.021791	-0.0246236	-0.026456	-0.0267215	-0.0249569	-0.0208504	-0.014382	-0.00589326	0.00383634	0.0135689	0.0217594	0.0267398	0.0269792	0.0214127	0.00970982	-0.00745377	-0.0282883	-0.0500285	-0.0692207	-0.0822432	-0.0858917	-0.0780306	-0.0581884	-0.0278623	0.00941818	0.048576	0.0836957	0.10901	0.120003	0.114318	0.0924611	0.0578492	0.0163511	-0.0246836	-0.0577922	-0.0767858	-0.0780286	-0.0612898	-0.0298888	0.00977006	0.0493891	0.0802769	0.0950063	0.0888561
1	MPO	2	3	-0.0461796	-0.0257121	0.00222639	0.0324236	0.0590863	0.0768664	0.0818512	0.0724149	0.0495731	0.0167848	-0.0206348	-0.0566775	-0.0856742	-0.103556	-0.10857	-0.101555	-0.0858029	-0.0660774	-0.0475374	-0.0344143	-0.029	-0.0310645	-0.0377838	-0.0444963	-0.0458306	-0.0371868	-0.0161786	0.0165532	0.0569655	0.0982363	0.131978	0.149977	0.14615	0.118146	0.0681953	0.00312832	-0.0667037	-0.129144	-0.172665	-0.188613	-0.173085	-0.128018	-0.0609238	0.0162804	0.0894526	0.144844
2	MPO	2	3	0.10779	0.097378	0.0881097	0.0795379	0.0707006	0.0604234	0.0476308	0.0317306	0.0129035	-0.00784663	-0.0287414	-0.0475607	-0.0620062	-0.0701962	-0.0710289	-0.064481	-0.0517056	-0.0348312	-0.0166117	8.591e-05	0.0128254	0.0200062	0.0212178	0.0172304	0.00983135	0.00138548	-0.00574775	-0.00969824	-0.00955215	-0.00552434	0.00108972	0.00824691	0.0136583	0.0154229	0.0125316	0.00520411	-0.00511995	-0.0160016	-0.0245958	-0.0283427	-0.0256617	-0.0165804	-0.002959	0.0116545	0.0225028	0.0244485
3	MPO	2	3	0.0535004	0.039619	0.027803	0.0180876	0.0103164	0.00422026	-0.000532471	-0.00420548	-0.00694153	-0.00878534	-0.00970549	-0.00970225	-0.00883708	-0.00731743	-0.00548973	-0.00382947	-0.00289571	-0.00316736	-0.00491823	-0.00810747	-0.0123021	-0.0167329	-0.0203404	-0.0219908	-0.0207097	-0.0159377	-0.00778024	0.00296734	0.0148373	0.0259156	0.0341704	0.0378547	0.03592	0.0283192	0.0160991	0.00129713	-0.0134334	-0.0252632	-0.0317987	-0.0316187	-0.0246096	-0.012176	0.0029769	0.017261	0.0268091	0.0282063
4	MPO	2	3	0.00834077	-0.0027444	-0.0114435	-0.0174692	-0.0207831	-0.0215888	-0.0202323	-0.0170593	-0.0123939	-0.00656523	2.19243e-05	0.00673496	0.0127378	0.0169743	0.018279	0.0155567	0.00802369	-0.00444054	-0.0210523	-0.0400343	-0.0586847	-0.0737116	-0.0816882	-0.0797113	-0.0661321	-0.0410892	-0.0068944	0.0322146	0.0705314	0.101826	0.120486	0.12265	0.107227	0.076321	0.0350399	-0.00927122	-0.0484047	-0.0748019	-0.0831605	-0.0716711	-0.0425144	-0.00173569	0.0418523	0.0782344	0.0980832	0.0946237
5	MPO	2	3	0.056931	0.0322976	0.00470295	-0.0215394	-0.0425464	-0.0554496	-0.0588051	-0.0528035	-0.0390932	-0.0204387	-7.5839e-05	0.0189435	0.0343606	0.045191	0.0518144	0.055639	0.0586694	0.0627477	0.0688847	0.0767375	0.0845175	0.0892267	0.0873535	0.0758305	0.0529149	0.01894	-0.023364	-0.0690638	-0.111731	-0.144551	-0.161619	-0.159102	-0.136073	-0.0948226	-0.0405386	0.0195035	0.077143	0.124705	0.156216	0.168182	0.16002	0.133823	0.0937096	0.0449446	-0.00719261	-0.0582507
6	MPO	2	3	0.077752	0.0434789	0.0142452	-0.00922942	-0.0265801	-0.0377761	-0.0431967	-0.0435503	-0.0397847	-0.0329729	-0.024086	-0.0138731	-0.00275634	0.00919389	0.0221774	0.03632	0.0514581	0.0668829	0.0811245	0.0920098	0.0969463	0.0933944	0.0794855	0.0546941	0.0202707	-0.0206258	-0.063168	-0.101496	-0.129745	-0.143095	-0.138807	-0.116886	-0.0803002	-0.0345818	0.0131129	0.0552636	0.0853285	0.0990345	0.0950943	0.0753972	0.0446507	0.00935234	-0.0235382	-0.0478844	-0.059591	-0.0572969
7	MPO	2	3	0.0153504	0.00901704	0.00314591	-0.00213457	-0.00659755	-0.00994735	-0.0119303	-0.0123532	-0.0111622	-0.00849769	-0.00469855	-0.000301762	0.00406219	0.00774254	0.010184	0.0110249	0.0101115	0.00757213	0.00378893	-0.000671028	-0.00512147	-0.00890167	-0.0114209	-0.0122688	-0.0112647	-0.00850119	-0.00436332	0.000543359	0.00546511	0.00959952	0.012227	0.0128236	0.0112036	0.00756719	0.00252209	-0.0029997	-0.00791628	-0.0111419	-0.0118388	-0.00961369	-0.00463491	0.00228716	0.00982521	0.0163196	0.0200402	0.0194928
8	MPO	2	3	-0.0300549	-0.0328783	-0.0316776	-0.0278924	-0.0228218	-0.0174697	-0.0124806	-0.00815651	-0.00454054	-0.00152461	0.00104252	0.00328548	0.00522893	0.00677491	0.00775761	0.00798126	0.00729798	0.00567492	0.00323313	0.000254355	-0.00285489	-0.00558331	-0.00743533	-0.00801445	-0.00709466	-0.00468489	-0.0010254	0.00341967	0.0080217	0.012062	0.0148332	0.015733	0.0143203	0.0103691	0.00391512	-0.00474342	-0.0150058	-0.0259899	-0.0365707	-0.0454143	-0.0510545	-0.0520262	-0.0470092	-0.0350322	-0.015624	0.0110337
9	MPO	2	3	-0.0507221	-0.0377418	-0.0242891	-0.011716	-0.00128455	0.00603733	0.00967935	0.00965168	0.0065219	0.00128281	-0.00480646	-0.0105503	-0.0149264	-0.0173508	-0.0177466	-0.0164826	-0.0143941	-0.0124318	-0.0114408	-0.0119144	-0.013798	-0.0165116	-0.0189126	-0.0196052	-0.0172438	-0.010949	-0.000683684	0.0126192	0.0270625	0.0400414	0.0487161	0.0505798	0.0441873	0.0295856	0.00856256	-0.0155122	-0.0382529	-0.054957	-0.0616445	-0.0559395	-0.0377521	-0.0096111	0.0236906	0.0557755	0.0797806	0.0896042
10	MPO	2	3	-0.0143529	-0.018034	-0.0201781	-0.0209109	-0.0203944	-0.0187983	-0.0163154	-0.0131141	-0.00935083	-0.00519147	-0.000800849	0.00361149	0.00784412	0.0116892	0.0149509	0.0174423	0.0189554	0.0193208	0.0183949	0.0160936	0.0124389	0.00757244	0.00183141	-0.00425206	-0.00999184	-0.0146401	-0.0175308	-0.0181854	-0.0164581	-0.0125907	-0.00722003	-0.00129054	0.00415768	0.00818987	0.0101931	0.0100249	0.00802763	0.00501262	0.00203174	0.00012252	5.22116e-05	0.00205548	0.00577029	0.0102682	0.0142182	0.0161832
11	MPO	2	3	0.0291312	0.0327871	0.0352122	0.0356488	0.0335281	0.0286294	0.0210579	0.0114181	0.000711499	-0.00982021	-0.0188987	-0.0255457	-0.029171	-0.0297802	-0.0279658	-0.0247224	-0.0213892	-0.0191942	-0.0189916	-0.0210146	-0.0247234	-0.0289737	-0.0320787	-0.0322561	-0.0280032	-0.0185542	-0.00424512	0.0134541	0.032052	0.0484145	0.0593481	0.0622207	0.0556898	0.040099	0.0176489	-0.00784942	-0.0316834	-0.0489907	-0.0558464	-0.0501469	-0.032253	-0.0052502	0.0254681	0.0530093	0.0701482	0.070615
12	MPO	2	3	0.135385	0.128124	0.120095	0.110228	0.0972813	0.0802271	0.0585299	0.0325714	0.00371321	-0.0257527	-0.052918	-0.0748322	-0.0890304	-0.0940899	-0.0899688	-0.0780812	-0.0611261	-0.0425091	-0.0257261	-0.0136205	-0.00778335	-0.00827818	-0.0135932	-0.0210157	-0.0272393	-0.0291692	-0.0247211	-0.0132974	0.00388793	0.0240151	0.0432107	0.0573493	0.0630097	0.058304	0.0434539	0.0209385	-0.00498843	-0.029012	-0.0459425	-0.0518768	-0.0452033	-0.027182	-0.00202415	0.0237903	0.0426144	0.0469912
13	MPO	2	3	-0.0929049	-0.110834	-0.123516	-0.130396	-0.130311	-0.121906	-0.10412	-0.0768506	-0.0413788	-0.000438735	0.0419479	0.081178	0.112673	0.132796	0.139522	0.132786	0.114674	0.088886	0.0600332	0.0327102	0.0105569	-0.00428313	-0.0116886	-0.0132928	-0.0120043	-0.0111102	-0.0132336	-0.0196504	-0.0297912	-0.0413124	-0.0506446	-0.0539117	-0.0481768	-0.0324638	-0.00841066	0.0196843	0.0456412	0.0625311	0.0644111	0.0479628	0.0138324	-0.0326887	-0.0820636	-0.12179	-0.138404	-0.119905
14	MPO	2	3	-0.0929523	-0.0797228	-0.0611297	-0.0403839	-0.0204702	-0.00373747	0.00835903	0.0153541	0.0176723	0.0164268	0.0130966	0.00920227	0.00599622	0.00419922	0.00392682	0.00476646	0.0059147	0.00646274	0.00561992	0.002992	-0.00133732	-0.00673859	-0.0122037	-0.0165535	-0.0186666	-0.0177383	-0.0134262	-0.00598083	0.00376427	0.0145301	0.02474	0.0327388	0.0369804	0.0362459	0.0297868	0.0174684	-0.000121377	-0.0216554	-0.0451014	-0.0677502	-0.0864327	-0.0977534	-0.0984209	-0.0856777	-0.0576436	-0.0136734
15	MPO	2	3	-0.0268368	-0.0173221	-0.00540103	0.00690643	0.017516	0.0246326	0.0270265	0.0242875	0.0168947	0.00610409	-0.0062604	-0.0181967	-0.027834	-0.0338396	-0.0356207	-0.0333844	-0.0281341	-0.0213415	-0.0146295	-0.00937594	-0.00640097	-0.00580202	-0.00688436	-0.00839133	-0.00879156	-0.0067195	-0.00139576	0.00711233	0.0177687	0.0287065	0.0375543	0.0419178	0.0399635	0.0308998	0.0152802	-0.00495788	-0.0267672	-0.0464489	-0.0603817	-0.0656919	-0.0608743	-0.0462057	-0.023721	0.00305001	0.0296921	0.0516771
16	MPO	2	3	0.033997	0.0374858	0.0432799	0.0493736	0.0534981	0.0535723	0.0481506	0.0368575	0.0205059	0.000977881	-0.0191419	-0.0371851	-0.0509116	-0.0590803	-0.0617035	-0.0600009	-0.0561435	-0.0525734	-0.0513274	-0.0533769	-0.0582309	-0.0639219	-0.0673096	-0.0648561	-0.0535456	-0.0318262	-0.000383663	0.0377173	0.077248	0.111692	0.13447	0.140313	0.12656	0.0939846	0.0469106	-0.00731281	-0.059618	-0.100819	-0.123465	-0.123372	-0.100583	-0.059606	-0.00865935	0.0417374	0.080702	0.0990092
1	RPO	2	1	0.0222156	0.0272029	0.0347976	0.0425082	0.0477418	0.0482964	0.0427606	0.030947	0.0139306	-0.00613677	-0.0264373	-0.0441693	-0.0570463	-0.0638847	-0.0648259	-0.0612538	-0.0555567	-0.0503728	-0.0479064	-0.0492576	-0.0539942	-0.0601516	-0.0644942	-0.0633156	-0.0533608	-0.0328243	-0.00217416	0.0356589	0.0754524	0.110529	0.13401	0.140225	0.126141	0.0922596	0.0428834	-0.014375	-0.0699086	-0.11375	-0.137606	-0.136556	-0.110212	-0.0631261	-0.0040882	0.0553157	0.102783	0.12752
2	RPO	2	1	0.0280831	0.0200321	0.013532	0.00813369	0.00349943	-0.000520814	-0.00394093	-0.00658795	-0.00820031	-0.00854561	-0.00752866	-0.00531855	-0.00232944	0.000767012	0.00316197	0.00407753	0.00286238	-0.000761022	-0.00659407	-0.0139263	-0.0215778	-0.0281177	-0.0320339	-0.032064	-0.027448	-0.018161	-0.00505138	0.010263	0.0255856	0.0384831	0.0467088	0.0486096	0.0435152	0.031923	0.0154953	-0.00317288	-0.0210236	-0.0350074	-0.0426962	-0.0427495	-0.0351919	-0.0215255	-0.00444155	0.0126151	0.0260454	0.0327391
3	RPO	2	1	0.0289604	0.0210837	0.0152018	0.0106304	0.00670833	0.00295212	-0.00093669	-0.00492023	-0.00867819	-0.0117244	-0.0135282	-0.0137468	-0.0122656	-0.0093357	-0.00554052	-0.00169868	0.00118423	0.00223359	0.000874437	-0.00299223	-0.00887494	-0.0157887	-0.0222843	-0.0267498	-0.0276993	-0.0241362	-0.0158867	-0.00368216	0.0108259	0.0252967	0.037086	0.0437288	0.0435289	0.0359712	0.0219655	0.00379901	-0.0152794	-0.0315384	-0.04158	-0.0430568	-0.0352332	-0.0193645	0.00147239	0.0228295	0.0396398	0.0471496
4	RPO	2	1	-0.0310502	-0.0352685	-0.0352137	-0.0319442	-0.0265642	-0.0200886	-0.013333	-0.00690464	-0.00119227	0.00359704	0.00740285	0.0102914	0.0123864	0.013832	0.0147804	0.0153328	0.0155592	0.0154658	0.0149887	0.0140197	0.0124127	0.0100788	0.00697932	0.0031948	-0.00105183	-0.00538903	-0.009305	-0.0122343	-0.0136606	-0.0132161	-0.0108081	-0.00668272	-0.00149516	0.00375818	0.00784754	0.00951177	0.00774783	0.00204405	-0.00740021	-0.0195413	-0.0324959	-0.0437213	-0.0503307	-0.0495394	-0.0391168	-0.0177948
5	RPO	2	1	0.0133087	0.00179612	-0.00671085	-0.0122871	-0.0152014	-0.015881	-0.0148183	-0.0125287	-0.00949459	-0.00614332	-0.00282615	0.000183815	0.00266266	0.00443181	0.00536376	0.00532918	0.00426715	0.00218915	-0.00076938	-0.00433324	-0.00807728	-0.0114142	-0.0136941	-0.014285	-0.0127346	-0.00888958	-0.00300859	0.00424163	0.0118165	0.0184531	0.0228945	0.0241487	0.0217038	0.0156808	0.00685004	-0.00346984	-0.0136132	-0.0218678	-0.0267942	-0.0275184	-0.0238583	-0.0163899	-0.0063265	0.00470372	0.0149626	0.0229389
6	RPO	2	1	-0.0557078	-0.0516045	-0.0435491	-0.0334004	-0.0229865	-0.0138227	-0.00696467	-0.00283059	-0.00122913	-0.00149084	-0.00262601	-0.0036271	-0.00360753	-0.00205344	0.00109937	0.00545587	0.0101523	0.0141359	0.0163343	0.0159224	0.0125363	0.0063805	-0.00167922	-0.0102549	-0.0176489	-0.0222116	-0.0227215	-0.018661	-0.0104437	0.000591751	0.0123478	0.0223217	0.0281637	0.0281687	0.0217227	0.0095254	-0.00648095	-0.0233308	-0.0376522	-0.0462899	-0.0469563	-0.0387939	-0.022526	-0.000397227	0.024236	0.0475418
7	RPO	2	1	0.0164109	0.0128307	0.0107878	0.00969594	0.00894735	0.00802361	0.00657037	0.00446763	0.00182826	-0.00105463	-0.00379595	-0.00603244	-0.00751588	-0.00820136	-0.00825373	-0.00801029	-0.00790766	-0.00833968	-0.00953304	-0.0114466	-0.0137344	-0.0157869	-0.0168338	-0.0161288	-0.0131298	-0.00767277	-9.14625e-05	0.00879364	0.017761	0.0253895	0.0303123	0.0314839	0.0284007	0.0212428	0.0108721	-0.00128319	-0.0134674	-0.0238815	-0.0310029	-0.0338372	-0.0320743	-0.0261496	-0.0171316	-0.00652939	0.00398439	0.0128651
8	RPO	2	1	0.014894	0.012981	0.0119827	0.0114798	0.010941	0.00984232	0.00777128	0.00457012	0.000382183	-0.00437526	-0.00907804	-0.0130698	-0.0157695	-0.0168383	-0.0162536	-0.0143304	-0.0116967	-0.00911028	-0.00729119	-0.00673377	-0.00755104	-0.00943559	-0.0116518	-0.0132043	-0.013062	-0.0104366	-0.00506042	0.00270418	0.0118176	0.0207168	0.0275988	0.030793	0.0291914	0.0225609	0.0117036	-0.00159576	-0.0148831	-0.0254477	-0.0309199	-0.029808	-0.0218918	-0.00843445	0.00797209	0.0238002	0.035195	0.0386901
9	RPO	2	1	-0.0277806	-0.0283849	-0.0269319	-0.0241755	-0.0206738	-0.0167358	-0.0125016	-0.0079885	-0.00319103	0.00180375	0.00677468	0.0113538	0.0151151	0.0176246	0.018568	0.0178551	0.0155947	0.0121439	0.00803581	0.00388082	0.000261515	-0.0024004	-0.0038628	-0.00412598	-0.00337051	-0.00191707	-0.000147932	0.00156613	0.00294309	0.00380135	0.00404804	0.00363963	0.00256249	0.000802507	-0.00164767	-0.0047849	-0.0085538	-0.0127614	-0.0170587	-0.0208965	-0.0235495	-0.0242382	-0.0221723	-0.0167301	-0.00759385	0.00514995
10	RPO	2	1	-0.00275691	-0.00216364	-0.000968352	0.000430727	0.00161882	0.00224974	0.00208535	0.00107455	-0.000642327	-0.00275834	-0.00484269	-0.00644909	-0.00717138	-0.00674608	-0.00510696	-0.00240965	0.000948497	0.0044226	0.00738513	0.00924936	0.00958564	0.00819592	0.00520025	0.00102804	-0.0036327	-0.00796059	-0.0111609	-0.01261	-0.0120055	-0.00943381	-0.00537934	-0.000646539	0.0038184	0.00711981	0.00861921	0.00808781	0.00574562	0.00225858	-0.00143429	-0.00432542	-0.00558423	-0.00478712	-0.00203334	0.00204348	0.00637869	0.00968556
11	RPO	2	1	0.017915	0.0143957	0.0107823	0.00715343	0.00367451	0.000568166	-0.00193534	-0.00360845	-0.00429411	-0.00397323	-0.00282183	-0.00124803	0.000160145	0.000692131	-0.000349432	-0.00347632	-0.00889805	-0.0163588	-0.0250583	-0.0337174	-0.0407073	-0.0443339	-0.0431138	-0.0361421	-0.0233657	-0.00574309	0.0147364	0.03532	0.0528934	0.0644914	0.0678809	0.0620249	0.0474175	0.0260957	0.00137918	-0.0226673	-0.0419589	-0.0531185	-0.0541501	-0.0448769	-0.0270257	-0.00402103	0.0196341	0.0391107	0.0501084	0.0496149
12	RPO	2	1	0.0891958	0.068462	0.0481314	0.0290712	0.0122399	-0.00144021	-0.011257	-0.0168173	-0.0181624	-0.0157957	-0.0106785	-0.00409869	0.00245804	0.00754349	0.00997684	0.0090291	0.00459166	-0.0027969	-0.0119839	-0.0213969	-0.0292836	-0.0340276	-0.0344629	-0.0301073	-0.0212927	-0.00913646	0.00461153	0.0178898	0.0286835	0.0353777	0.037074	0.0337511	0.0262267	0.0159933	0.00490967	-0.00516508	-0.0127349	-0.0169358	-0.0176505	-0.0155008	-0.0116285	-0.00743427	-0.00428133	-0.00319926	-0.00470931	-0.00877075
13	RPO	2	1	0.0160595	0.0176768	0.0199265	0.0220995	0.0233752	0.0229816	0.0203742	0.015387	0.00829667	-0.000202913	-0.00911591	-0.017351	-0.0239275	-0.0281926	-0.0299412	-0.0294443	-0.0273755	-0.0246123	-0.021996	-0.0200973	-0.0190486	-0.0184877	-0.0176311	-0.0154965	-0.0111874	-0.00419894	0.00532401	0.0165152	0.0278364	0.0373327	0.0430205	0.0433226	0.0374785	0.0258079	0.0097612	-0.0082549	-0.025281	-0.0383334	-0.0449991	-0.0439356	-0.035191	-0.0202811	-0.00196638	0.016202	0.0305135	0.0377571
14	RPO	2	1	0.00807109	0.00143948	-0.00277701	-0.00516345	-0.00637092	-0.00699401	-0.0074918	-0.00808909	-0.00878293	-0.00937141	-0.00952101	-0.00889698	-0.00725336	-0.00453458	-0.000918065	0.00315808	0.00704944	0.0100387	0.0114471	0.0107937	0.00792151	0.00307725	-0.00308383	-0.00956358	-0.0151909	-0.0188393	-0.0196669	-0.0172802	-0.011893	-0.00431138	0.0041736	0.0120092	0.0176888	0.0200515	0.0185436	0.0133672	0.0054515	-0.00366712	-0.012171	-0.0183191	-0.0207878	-0.0189679	-0.0130994	-0.00421835	0.00604605	0.0157974
15	RPO	2	1	0.0134862	0.00996904	0.00764308	0.00593699	0.00432906	0.00245463	0.000117639	-0.00262462	-0.00550719	-0.00813213	-0.0100555	-0.0109361	-0.0105835	-0.009051	-0.006629	-0.00379743	-0.00119386	0.000573332	0.00103253	-3.21541e-05	-0.00249464	-0.00591421	-0.00954275	-0.012479	-0.0138273	-0.0129116	-0.0094712	-0.00373681	0.00353162	0.0111425	0.0176701	0.0217108	0.022214	0.0187244	0.0115595	0.00181826	-0.00880627	-0.0182638	-0.0245874	-0.0262954	-0.0227327	-0.014316	-0.00250214	0.0104161	0.0216933	0.0286186
16	RPO	2	1	0.0219135	0.0179514	0.015047	0.0125178	0.00976285	0.00636274	0.00212778	-0.00284496	-0.00822386	-0.0135132	-0.0181539	-0.0216632	-0.0237371	-0.0243366	-0.0236826	-0.0222233	-0.0205435	-0.0191917	-0.0185201	-0.0185885	-0.0190853	-0.0193633	-0.0185546	-0.0157894	-0.0104336	-0.00233737	0.007997	0.0194149	0.0302149	0.0383924	0.042053	0.03981	0.0311794	0.0167727	-0.00163228	-0.0213224	-0.0390637	-0.0516327	-0.0564552	-0.0521437	-0.0388309	-0.0182816	0.00632368	0.0308638	0.0509559	0.0626607
1	RPO	2	2	-0.0329463	-0.0289917	-0.0226158	-0.0145696	-0.00596501	0.00191397	0.00790095	0.0111655	0.0114014	0.00886178	0.00432357	-0.00111526	-0.00623346	-0.00996869	-0.0116291	-0.0110565	-0.0086444	-0.00521799	-0.00183613	0.000494956	0.00107191	-0.000289194	-0.00316885	-0.00661601	-0.00938247	-0.0102306	-0.00830252	-0.00335736	0.00404954	0.01265	0.0206688	0.0262119	0.0277299	0.0244336	0.0165157	0.00521441	-0.00738863	-0.0187551	-0.0264419	-0.0286439	-0.0246175	-0.0149407	-0.00142211	0.0131922	0.0257483	0.0333522
2	RPO	2	2	0.00165365	-0.000963164	-0.00408795	-0.00737539	-0.0103227	-0.0123573	-0.0129629	-0.0117514	-0.00859019	-0.003645	0.0025804	0.00927879	0.0154532	0.0200674	0.0222052	0.021264	0.0170713	0.00997892	0.000842151	-0.00908279	-0.0183179	-0.0254149	-0.0291911	-0.0289363	-0.0245666	-0.0166524	-0.00635358	0.00478952	0.0151078	0.0230976	0.0276848	0.0284001	0.0254754	0.0197707	0.0125926	0.0054409	-0.000321465	-0.00372115	-0.00437182	-0.00255128	0.000872862	0.0046433	0.00740002	0.00799814	0.0057808	0.00074966
3	RPO	2	2	0.0336027	0.0389186	0.0455193	0.0512329	0.0539178	0.0518948	0.0442119	0.0310174	0.0135423	-0.00610419	-0.0253167	-0.0416128	-0.0530325	-0.0586491	-0.0587294	-0.0546021	-0.0484862	-0.042785	-0.0395104	-0.0397045	-0.0430719	-0.0480308	-0.0518846	-0.0515257	-0.0441694	-0.0281981	-0.00385343	0.0265982	0.0589958	0.0879459	0.107824	0.113908	0.103563	0.0769981	0.037532	-0.00876449	-0.054135	-0.090416	-0.11072	-0.110838	-0.0902573	-0.0525719	-0.00495111	0.0430017	0.0809401	0.0996236
4	RPO	2	2	-0.0366615	-0.0275197	-0.0144886	-0.000837819	0.0105419	0.0175893	0.0193104	0.0159809	0.00889956	7.14209e-05	-0.00834004	-0.014597	-0.0177741	-0.0180768	-0.0167975	-0.0159284	-0.0177258	-0.0239251	-0.0351768	-0.0506053	-0.0677577	-0.0829288	-0.0918209	-0.0904939	-0.0763129	-0.0487644	-0.00992002	0.0357052	0.081699	0.120825	0.146328	0.153203	0.139299	0.105839	0.0573499	0.000996897	-0.0546747	-0.101156	-0.131519	-0.141556	-0.130477	-0.100936	-0.0583716	-0.00990808	0.0371054	0.0764337
5	RPO	2	2	0.0210833	0.0259639	0.0302999	0.0332153	0.033844	0.0315097	0.0258767	0.0171154	0.00591006	-0.00659717	-0.0189745	-0.029779	-0.0377962	-0.0422958	-0.0431622	-0.0408915	-0.0365029	-0.0312541	-0.0263443	-0.0226224	-0.0203624	-0.019207	-0.0182332	-0.0162235	-0.0120023	-0.00482488	0.00530168	0.0175077	0.0300954	0.040808	0.0472968	0.047631	0.0408332	0.0272004	0.00843592	-0.0125428	-0.0320964	-0.0464958	-0.0527028	-0.0490343	-0.0356282	-0.0145739	0.0103292	0.0341706	0.0517774	0.0586029
6	RPO	2	2	0.0268127	0.0215352	0.0189247	0.01767	0.0165431	0.0146108	0.0113114	0.00654288	0.000626178	-0.0058131	-0.0119826	-0.0171029	-0.0205553	-0.0220354	-0.0215686	-0.0194908	-0.0164087	-0.0130203	-0.00996833	-0.00770072	-0.00636812	-0.00581275	-0.00558914	-0.00511847	-0.00380051	-0.00120656	0.00278003	0.00789212	0.0134786	0.0185792	0.0220915	0.0229701	0.0204315	0.0141462	0.00437622	-0.00801353	-0.0216291	-0.0346914	-0.0453123	-0.0517477	-0.0526706	-0.0474393	-0.0362019	-0.0199356	-0.000335922	0.0203835
7	RPO	2	2	0.0148418	0.015775	0.0157502	0.0147689	0.0129667	0.0105853	0.00792575	0.00529438	0.00294243	0.00102531	-0.000445503	-0.00158998	-0.00265139	-0.00394155	-0.00576379	-0.00830197	-0.0115495	-0.0152626	-0.0189378	-0.0218789	-0.0233078	-0.0225254	-0.0190827	-0.0129407	-0.00453784	0.00522013	0.0150718	0.0235933	0.029466	0.0317111	0.0299069	0.024287	0.015712	0.00552262	-0.00470057	-0.013431	-0.0194643	-0.0221419	-0.0214293	-0.0178829	-0.0125071	-0.00651675	-0.00108499	0.00287484	0.00487124	0.00487233
8	RPO	2	2	-0.00252399	-0.0043322	-0.00462454	-0.00377913	-0.00226157	-0.000555573	0.000944587	0.00198972	0.00249886	0.00254158	0.00227186	0.00184969	0.00136034	0.00075808	-0.000139213	-0.00161434	-0.00394393	-0.00728525	-0.0115546	-0.0163525	-0.0209692	-0.024446	-0.0257587	-0.0240303	-0.0187772	-0.0100847	0.00128668	0.0139701	0.0261565	0.0359069	0.041509	0.0418279	0.0365629	0.0263631	0.0127271	-0.00223166	-0.0161594	-0.0268977	-0.0328762	-0.0333982	-0.028736	-0.0200547	-0.00914216	0.0019527	0.0113432	0.0176816
9	RPO	2	2	-0.0122788	-0.0100796	-0.00782459	-0.00610606	-0.00516371	-0.00487949	-0.00491339	-0.00478345	-0.00404749	-0.00245284	-4.34177e-05	0.00279914	0.00544336	0.00709971	0.0070145	0.0047049	3.50582e-05	-0.00662348	-0.0143904	-0.0219998	-0.0279795	-0.0309567	-0.0298779	-0.0242971	-0.0144882	-0.00149059	0.0129962	0.026867	0.0379695	0.0444373	0.0450467	0.0394293	0.028208	0.012897	-0.00429406	-0.0208337	-0.0342908	-0.0426977	-0.0448916	-0.0406753	-0.030834	-0.0170127	-0.00136788	0.0137672	0.026277	0.0345676
10	RPO	2	2	-0.0192614	-0.00961677	0.00233653	0.0147468	0.0255409	0.0327935	0.0350828	0.0317785	0.0231999	0.0105723	-0.0041492	-0.0186515	-0.0306447	-0.038324	-0.0406766	-0.037651	-0.0301814	-0.0199425	-0.00902682	0.000521879	0.00710058	0.0098669	0.00890219	0.00513033	0.000105968	-0.00437624	-0.00671662	-0.00588607	-0.00171013	0.00509341	0.0130206	0.0201015	0.0243292	0.024142	0.0187833	0.00854361	-0.00523748	-0.020362	-0.0341945	-0.0441227	-0.0480898	-0.0450241	-0.0350456	-0.0194862	-0.000646405	0.0186263
11	RPO	2	2	0.0348224	0.0273423	0.0196651	0.0122768	0.00567326	0.000285422	-0.00357809	-0.0057697	-0.00633321	-0.00551255	-0.00374464	-0.00160932	0.000232958	0.00113929	0.000592724	-0.00170163	-0.00572865	-0.0111269	-0.0171732	-0.022881	-0.0271232	-0.0288245	-0.0271618	-0.0217629	-0.0128473	-0.00126514	0.0115521	0.0238063	0.0336137	0.0393228	0.0398538	0.0349355	0.0252167	0.0122017	-0.00198226	-0.0149505	-0.0244927	-0.0289876	-0.027718	-0.0210466	-0.0103555	0.00216337	0.0139002	0.0222783	0.0252023	0.0214186
12	RPO	2	2	0.0176708	0.018535	0.0198666	0.0208723	0.0208109	0.0191359	0.0155959	0.010356	0.00394987	-0.00282078	-0.00907867	-0.0141148	-0.0175398	-0.0194317	-0.0203264	-0.0210646	-0.022611	-0.0257046	-0.0305781	-0.0367705	-0.0430847	-0.0477681	-0.0488077	-0.04442	-0.0335278	-0.0161679	0.00625884	0.0311053	0.0548	0.0734433	0.0835543	0.0827806	0.0705072	0.048111	0.01885	-0.0126181	-0.0410695	-0.0616319	-0.0707485	-0.0668942	-0.0509303	-0.0260422	0.0028272	0.0298402	0.0493389	0.056867
13	RPO	2	2	0.0185307	0.0200323	0.0217023	0.0228131	0.0226843	0.0208116	0.0169595	0.0112498	0.00414203	-0.00362971	-0.0111925	-0.017713	-0.0225548	-0.0254222	-0.0264038	-0.0259251	-0.0246521	-0.0232836	-0.0223495	-0.0220487	-0.0221572	-0.0220602	-0.0208791	-0.0177218	-0.0119379	-0.00337402	0.00745888	0.019391	0.0307244	0.0395104	0.0439439	0.0427448	0.0354963	0.0228111	0.00632735	-0.0115179	-0.0278951	-0.0400681	-0.0459195	-0.0443629	-0.0355899	-0.021089	-0.00341948	0.0142111	0.0285093	0.0366425
14	RPO	2	2	0.00811137	0.00690389	0.00669546	0.00700299	0.00725218	0.00689563	0.0055099	0.00291835	-0.000765234	-0.00515401	-0.00963661	-0.0135253	-0.0161633	-0.0170834	-0.0160996	-0.0133696	-0.0094031	-0.00493841	-0.000815639	0.00219822	0.00358254	0.00316959	0.00122325	-0.00161724	-0.00446374	-0.00639028	-0.00667368	-0.0049611	-0.001413	0.00329831	0.0081057	0.0117666	0.0131768	0.0116483	0.00713688	0.000322946	-0.00748816	-0.0145663	-0.0191498	-0.0198443	-0.0159782	-0.00786779	0.00315883	0.0149303	0.0247878	0.0300662
15	RPO	2	2	-0.00404598	0.00395627	0.0118106	0.018638	0.0234702	0.0254505	0.0240074	0.0190541	0.0110582	0.00101473	-0.00967234	-0.0194622	-0.0268987	-0.0309099	-0.0310072	-0.0273643	-0.0208377	-0.0127503	-0.004664	0.00195251	0.00601477	0.00701304	0.00514867	0.00125649	-0.00337067	-0.00729153	-0.00926404	-0.00851953	-0.00498363	0.000700718	0.00728584	0.0131817	0.0168546	0.0171975	0.0138372	0.00729114	-0.00112436	-0.00950214	-0.0157925	-0.0182622	-0.0159608	-0.00903491	0.00119937	0.0124313	0.021757	0.026223
16	RPO	2	2	-0.0264905	-0.0289467	-0.0301601	-0.0299632	-0.0282474	-0.0250071	-0.0203089	-0.0142867	-0.00718074	0.000653012	0.00869722	0.0162505	0.0224769	0.0264859	0.0274397	0.0247035	0.0180287	0.00770305	-0.00536882	-0.0196862	-0.0332953	-0.0440237	-0.0498344	-0.0491754	-0.0413777	-0.0268672	-0.00726498	0.014828	0.0361618	0.053396	0.063701	0.0653112	0.0579568	0.0429739	0.0230856	0.00194972	-0.0165519	-0.0290583	-0.0334148	-0.0291502	-0.0175689	-0.00151488	0.0152277	0.0287051	0.0356355	0.0341369
1	RPO	2	3	-0.126279	-0.0969508	-0.062953	-0.0278892	0.00425964	0.0297798	0.045921	0.0514436	0.0468461	0.0342174	0.016814	-0.0017237	-0.0179845	-0.0295846	-0.0355899	-0.03656	-0.0344088	-0.0316813	-0.0308495	-0.0334798	-0.0397233	-0.0481134	-0.0557186	-0.0588439	-0.0539496	-0.038666	-0.0127105	0.0217629	0.0601877	0.0963489	0.12346	0.135544	0.128874	0.102973	0.0609156	0.0090342	-0.0441852	-0.0895914	-0.1192	-0.127731	-0.113747	-0.0800651	-0.0331227	0.0181693	0.0642165	0.0966801
2	RPO	2	3	0.0817223	0.077841	0.0740614	0.0696702	0.0637429	0.0553974	0.0439992	0.0294242	0.0122	-0.00651346	-0.0250388	-0.0414767	-0.0540121	-0.0612896	-0.0626515	-0.0582795	-0.0492194	-0.0371531	-0.024092	-0.01199	-0.00237027	0.00389996	0.00678246	0.00695413	0.0056347	0.00422908	0.00393471	0.0054563	0.00879173	0.0132186	0.0174591	0.0199899	0.019432	0.0149627	0.00660891	-0.00463925	-0.0169674	-0.0280162	-0.0353932	-0.0371977	-0.0325216	-0.0218313	-0.00705122	0.00863683	0.0212408	0.0265997
3	RPO	2	3	0.045359	0.0315304	0.0202729	0.0110441	0.00335834	-0.00309897	-0.00849554	-0.0127631	-0.0156864	-0.0170119	-0.0165568	-0.014368	-0.010741	-0.00626997	-0.00175906	0.00188972	0.00377984	0.00328149	0.000166999	-0.00529042	-0.0122761	-0.0195682	-0.0256561	-0.0290313	-0.0284675	-0.0233213	-0.0137756	-0.000847936	0.0136625	0.0274348	0.0380204	0.0432825	0.0418772	0.0335698	0.0193989	0.00157617	-0.0169006	-0.0326886	-0.0427895	-0.0451485	-0.0390837	-0.0255734	-0.00711486	0.0126633	0.0296146	0.0398103
4	RPO	2	3	-0.00949929	-0.00686597	-0.00471009	-0.00343999	-0.00312644	-0.00351323	-0.00412682	-0.004307	-0.00342919	-0.0010862	0.00270491	0.00736042	0.0118095	0.0145923	0.0141305	0.009154	-0.00103404	-0.0161483	-0.0347551	-0.0543404	-0.0715835	-0.0829322	-0.0851814	-0.0762126	-0.0555558	-0.0247208	0.0127677	0.0518575	0.0867205	0.111729	0.122516	0.116827	0.0951466	0.0607222	0.0191081	-0.0227551	-0.0578258	-0.0802014	-0.0862763	-0.0754576	-0.0503193	-0.016203	0.019839	0.0503132	0.0687047	0.0706809
5	RPO	2	3	0.0182068	0.0161829	0.0142595	0.0127282	0.0114885	0.0101218	0.00808736	0.00496967	0.000653228	-0.00462305	-0.0102711	-0.0155673	-0.0197676	-0.0223446	-0.0231365	-0.022432	-0.0209437	-0.0195773	-0.019171	-0.0202273	-0.02267	-0.0257882	-0.0282447	-0.0283656	-0.0245802	-0.0158892	-0.00235422	0.0147819	0.0330866	0.0493213	0.0600649	0.0624728	0.0551111	0.0384734	0.0151292	-0.0105634	-0.0332632	-0.0476478	-0.0496573	-0.0375745	-0.012656	0.0206934	0.0555309	0.0834761	0.0961877	0.0869822
6	RPO	2	3	0.049113	0.0131939	-0.0184135	-0.0431712	-0.0591026	-0.0651031	-0.0611295	-0.0483356	-0.0288665	-0.00563602	0.0181608	0.0395852	0.056403	0.0674714	0.0728758	0.0736654	0.0715895	0.0684847	0.0657409	0.0638621	0.0622789	0.0594778	0.0533937	0.0420763	0.0243206	0.000258365	-0.028365	-0.0582688	-0.0851096	-0.104222	-0.111611	-0.104804	-0.0835978	-0.0502437	-0.0093079	0.0330196	0.0699869	0.0954704	0.105138	0.097254	0.0731585	0.0370035	-0.00490145	-0.045196	-0.0768488	-0.0942935
7	RPO	2	3	0.0115156	0.00527452	0.000156516	-0.00374417	-0.00635543	-0.00764469	-0.00764889	-0.00648574	-0.00435736	-0.0015756	0.00145859	0.00428352	0.00644331	0.00753935	0.00731166	0.00568455	0.00278022	-0.00106661	-0.00532834	-0.00936334	-0.012493	-0.0141191	-0.0137986	-0.01135	-0.00690233	-0.000910095	0.0058641	0.0124624	0.0178697	0.0211681	0.0217033	0.0192152	0.0139212	0.00651627	-0.00192206	-0.0101057	-0.0167498	-0.0207833	-0.021552	-0.0189484	-0.0134226	-0.00596001	0.00212235	0.00936957	0.0144225	0.016253
8	RPO	2	3	-0.0239585	-0.0219122	-0.0180752	-0.0128402	-0.00679243	-0.00066445	0.00487048	0.00920848	0.0119254	0.0128125	0.0118611	0.00927308	0.00533924	0.000396128	-0.00521971	-0.0112174	-0.0172464	-0.0229331	-0.027783	-0.0311795	-0.0324418	-0.0308412	-0.0258445	-0.0172696	-0.00547801	0.00856588	0.0233305	0.0368831	0.0471862	0.0524644	0.0515765	0.0443118	0.0314612	0.014754	-0.00346824	-0.0206624	-0.0344786	-0.0432534	-0.0462206	-0.0435939	-0.0364069	-0.0261866	-0.0145621	-0.00291457	0.00793873	0.017893
9	RPO	2	3	-0.00402018	-0.00627136	-0.00913137	-0.0125193	-0.015947	-0.018635	-0.0197936	-0.0187999	-0.0154076	-0.0098547	-0.00284749	0.00455903	0.0111948	0.0160051	0.018293	0.0178966	0.0151563	0.0108807	0.00615494	0.00206343	-0.000528092	-0.00121603	-8.93174e-05	0.00226896	0.00497054	0.00702151	0.00758029	0.00615107	0.00274125	-0.00218454	-0.00778689	-0.0130704	-0.017079	-0.0191437	-0.0189592	-0.0166677	-0.0128005	-0.00809631	-0.00333992	0.000832546	0.00406719	0.00631811	0.00785011	0.0091092	0.0105598	0.0124917
10	RPO	2	3	0.00220602	-0.00751719	-0.0180597	-0.0277169	-0.034791	-0.0378707	-0.0361077	-0.0293869	-0.0183636	-0.00437997	0.0107697	0.0251578	0.0370812	0.0453878	0.0496479	0.0501645	0.0478423	0.0438986	0.0395051	0.0354598	0.0319763	0.0286067	0.0244042	0.0182494	0.00922521	-0.00298826	-0.0178467	-0.0338803	-0.0488493	-0.060119	-0.0652056	-0.0623285	-0.0508733	-0.0316496	-0.00688431	0.0200774	0.0452881	0.0648879	0.0757901	0.0762199	0.0660622	0.0468764	0.0216365	-0.00576907	-0.0312416	-0.0511285
11	RPO	2	3	0.00619189	0.0124781	0.0163953	0.0180348	0.0176517	0.0156239	0.0124096	0.0085199	0.00444367	0.000605981	-0.00271211	-0.00541897	-0.00762037	-0.00959633	-0.01174	-0.0144077	-0.0178207	-0.0219331	-0.0263462	-0.0303247	-0.0328813	-0.0329736	-0.0297215	-0.0226709	-0.0119818	0.00147916	0.0161749	0.0301076	0.04115	0.0474168	0.0476716	0.0416036	0.0299901	0.0146082	-0.00202292	-0.0170723	-0.0279234	-0.0326725	-0.0305094	-0.021913	-0.00862157	0.00666538	0.0207514	0.0305059	0.0334376	0.0281183
12	RPO	2	3	0.0488249	0.0616214	0.0720675	0.0783009	0.0787173	0.072333	0.0589778	0.039587	0.0160686	-0.0088836	-0.0322558	-0.0513197	-0.0640941	-0.0697946	-0.0689996	-0.0634258	-0.0556407	-0.0483339	-0.0437055	-0.0428594	-0.0454769	-0.0498932	-0.0533968	-0.0529284	-0.0458358	-0.0306589	-0.00770223	0.0208521	0.05114	0.0782861	0.0973503	0.104315	0.0970588	0.0759135	0.04381	0.00591303	-0.0313561	-0.0614215	-0.0788968	-0.0806615	-0.0666353	-0.0398965	-0.00625624	0.0267917	0.0514672	0.0610849
13	RPO	2	3	0.043346	0.0458196	0.0420658	0.0344535	0.0252792	0.0164411	0.00922863	0.00422642	0.0013858	0.00016262	-0.000259989	-0.00073428	-0.00191259	-0.00406744	-0.00705175	-0.0103125	-0.0130374	-0.0143703	-0.0135959	-0.0103662	-0.00479727	0.00243928	0.0102553	0.0172962	0.0221863	0.0238015	0.0214835	0.015205	0.00565706	-0.00584404	-0.0175154	-0.027376	-0.0335209	-0.034435	-0.0292409	-0.0178852	-0.00122994	0.0189887	0.0403419	0.0599249	0.0746721	0.0817037	0.0786661	0.064033	0.0372768	-0.00102857
14	RPO	2	3	-0.124614	-0.109254	-0.0869261	-0.0608343	-0.0344214	-0.0108441	0.00749069	0.0192894	0.024497	0.0241571	0.0201413	0.0146346	0.00976683	0.0070836	0.0072773	0.0100982	0.0143666	0.0183902	0.0203159	0.0186818	0.0127798	0.00292071	-0.00948499	-0.0221655	-0.0324038	-0.037619	-0.0359874	-0.0268816	-0.0111861	0.00882251	0.0297374	0.0476219	0.0587976	0.060611	0.0519482	0.0335739	0.00803164	-0.0206977	-0.0479494	-0.0691297	-0.0805299	-0.0800005	-0.0671362	-0.0432952	-0.0111994	0.0257316
15	RPO	2	3	0.00043562	0.002131	0.00550372	0.00941206	0.0127135	0.0144607	0.0140242	0.0112226	0.00634053	4.15005e-05	-0.00675103	-0.0130644	-0.018027	-0.0210725	-0.0220092	-0.0210257	-0.0186825	-0.0157136	-0.0128542	-0.0106568	-0.00934475	-0.0087766	-0.00843521	-0.00760426	-0.00553479	-0.00169502	0.00401425	0.0111644	0.0187943	0.0255394	0.0298812	0.0304553	0.0263973	0.0175987	0.00484402	-0.0102417	-0.0254248	-0.0381926	-0.0462385	-0.0478847	-0.0424402	-0.0304376	-0.0135592	0.0055722	0.0238161	0.0380311
16	RPO	2	3	-0.0316224	-0.0208253	-0.0108629	-0.00204365	0.00523353	0.0105511	0.0136262	0.0144265	0.0132064	0.0105017	0.0070086	0.00340356	0.000210626	-0.00234041	-0.00439028	-0.00637097	-0.00887665	-0.0124298	-0.0172642	-0.0231278	-0.0292323	-0.0343246	-0.0369045	-0.0355495	-0.0293134	-0.0180311	-0.00253875	0.0153796	0.0331955	0.048095	0.0575056	0.0596327	0.0539242	0.041265	0.0238521	0.00485751	-0.0122036	-0.0241681	-0.0288902	-0.0257241	-0.0157225	-0.00145419	0.0134939	0.0252304	0.0303808	0.0268196
1	LPO	1	1	0.0414024	0.0423837	0.0458891	0.0498534	0.0520017	0.0503167	0.0434289	0.0310768	0.014188	-0.00527918	-0.024709	-0.0414922	-0.0534931	-0.0596322	-0.0601097	-0.0563328	-0.050694	-0.045824	-0.0439203	-0.0460724	-0.0518305	-0.0592142	-0.0649447	-0.0652401	-0.0567345	-0.037476	-0.00778	0.0295746	0.0694831	0.105344	0.130278	0.138535	0.126929	0.0957606	0.0490894	-0.00571597	-0.0592906	-0.101877	-0.125347	-0.124903	-0.100228	-0.0559111	-0.000729833	0.0537937	0.0954667	0.113678
2	LPO	1	1	0.00390757	0.00233798	0.00113206	0.000288444	-0.00026147	-0.000624728	-0.000924104	-0.00123682	-0.00157379	-0.00188353	-0.00206111	-0.00200824	-0.00164192	-0.000945198	1.40892e-05	0.00108064	0.00200971	0.00254024	0.00244175	0.0015809	-2.28209e-05	-0.00219222	-0.00457146	-0.00668606	-0.00802979	-0.00817538	-0.00690151	-0.00424504	-0.000545944	0.00360086	0.00743931	0.0101985	0.0112865	0.0104383	0.00780475	0.00396238	-0.000206267	-0.00366123	-0.00546052	-0.00499671	-0.00217447	0.00247765	0.00787364	0.012538	0.0148674	0.0134578
3	LPO	1	1	-0.00381984	-0.0112411	-0.0171222	-0.021292	-0.0235631	-0.0237694	-0.0218421	-0.0178378	-0.011997	-0.00476678	0.00321495	0.0111599	0.0182415	0.0236995	0.0269503	0.0276636	0.0257993	0.0216331	0.0156972	0.00870379	0.00144962	-0.00529773	-0.0108728	-0.0147706	-0.0167008	-0.0165995	-0.0146362	-0.0111596	-0.00666817	-0.00173708	0.00303885	0.00711299	0.0100698	0.0116711	0.0118763	0.0108445	0.00887596	0.00638277	0.00379156	0.00146249	-0.000348059	-0.00154399	-0.00215279	-0.00228421	-0.00207466	-0.00160252
4	LPO	1	1	0.00589644	-0.00165588	-0.00671719	-0.00984783	-0.0116459	-0.0126453	-0.0132488	-0.0136236	-0.0137342	-0.0134049	-0.012405	-0.0106117	-0.00806435	-0.00504573	-0.00205839	0.000223339	0.00106046	-0.000120817	-0.00356537	-0.00906273	-0.0158683	-0.0227671	-0.0282082	-0.0305849	-0.0285896	-0.0215628	-0.00979112	0.00545798	0.021993	0.0370207	0.0476506	0.0514592	0.0471009	0.0346714	0.0158638	-0.00622424	-0.0276188	-0.0441328	-0.0522511	-0.0498973	-0.0369238	-0.0153328	0.0110188	0.0370459	0.0573429	0.0671842
5	LPO	1	1	0.00627684	0.009961	0.0141464	0.0180008	0.0206291	0.0212451	0.0193155	0.0147285	0.00784446	-0.000567362	-0.00944277	-0.017666	-0.0242329	-0.0284894	-0.03023	-0.0297047	-0.0275986	-0.0247874	-0.0221074	-0.0201292	-0.0189741	-0.0182923	-0.0172746	-0.0149079	-0.0102445	-0.00274098	0.00744585	0.019377	0.0313746	0.0412746	0.0468484	0.0462847	0.038707	0.0244936	0.00538689	-0.0156969	-0.0351508	-0.0492852	-0.0551052	-0.050963	-0.0370113	-0.0153841	0.0101011	0.0345018	0.052584	0.0597433
6	LPO	1	1	-0.00839118	-0.0124671	-0.0134855	-0.0123803	-0.010135	-0.00761295	-0.00547463	-0.0040493	-0.00333636	-0.00308492	-0.00288042	-0.00232441	-0.00110168	0.000878117	0.00345983	0.00625254	0.00864287	0.00998872	0.00973303	0.0075636	0.00352794	-0.00194651	-0.00802717	-0.0136182	-0.0175354	-0.0187583	-0.0166916	-0.0113051	-0.0032427	0.00624971	0.0154916	0.0226575	0.026167	0.025027	0.0190833	0.00912342	-0.0032468	-0.0158078	-0.0261869	-0.0323043	-0.0327879	-0.027336	-0.016754	-0.00285027	0.0118865	0.024772
7	LPO	1	1	0.00229408	0.00191664	0.00203459	0.00230228	0.00245822	0.0023662	0.0019989	0.00144272	0.000851937	0.000389651	0.000171404	0.00021648	0.000445609	0.000673338	0.000656476	0.000170983	-0.000954936	-0.00275238	-0.00507866	-0.00761517	-0.00990354	-0.0114397	-0.011749	-0.0105123	-0.00763472	-0.00330252	0.00201124	0.00761104	0.012687	0.0164449	0.0182456	0.0177159	0.0148307	0.00992817	0.00366274	-0.00309906	-0.00942723	-0.0144628	-0.0175622	-0.0183812	-0.0169168	-0.0135069	-0.00873176	-0.00331883	0.0019857	0.00653353
8	LPO	1	1	0.0504364	0.0403115	0.0327917	0.0269452	0.0217504	0.0163073	0.00997046	0.00252314	-0.00579488	-0.0143561	-0.0222594	-0.0285623	-0.0324666	-0.0335376	-0.0317844	-0.0277066	-0.0222392	-0.0165211	-0.0116628	-0.00850397	-0.00739306	-0.00810726	-0.00984437	-0.0114201	-0.0115257	-0.00908651	-0.0036047	0.00467272	0.0146641	0.0245892	0.0323006	0.0357195	0.0333345	0.0246096	0.0102524	-0.00779478	-0.026637	-0.0428634	-0.0532394	-0.0553635	-0.0481954	-0.0324389	-0.0105206	0.0137308	0.0356883	0.0506978
9	LPO	1	1	-0.0153579	-0.0181169	-0.0192294	-0.0190834	-0.0179278	-0.0158575	-0.0128854	-0.0089922	-0.00422029	0.00124866	0.00705397	0.0126682	0.0174764	0.0208586	0.0223161	0.0215904	0.0186999	0.0139878	0.00806964	0.00174503	-0.00413343	-0.00881174	-0.0117376	-0.0126543	-0.011613	-0.00894652	-0.0051936	-0.000989995	0.00304927	0.00642447	0.00879909	0.0100106	0.0100493	0.00901275	0.0070431	0.00428322	0.000851572	-0.00312703	-0.0074909	-0.0119732	-0.0161513	-0.0194513	-0.0211362	-0.0204004	-0.0164851	-0.00881095
10	LPO	1	1	0.0290225	0.0198085	0.0137844	0.00996328	0.00730834	0.00493823	0.00222557	-0.0010396	-0.0046685	-0.00817845	-0.0109401	-0.0124181	-0.0122943	-0.0106376	-0.00790713	-0.00488674	-0.00258478	-0.00192928	-0.00355247	-0.00757641	-0.0134944	-0.0202276	-0.0262276	-0.0297941	-0.0294163	-0.024154	-0.0139682	0.000203021	0.016464	0.0322501	0.0447554	0.0514547	0.0506567	0.0419109	0.0261901	0.00581776	-0.0159368	-0.035358	-0.0490273	-0.0544731	-0.0506597	-0.0383042	-0.0197395	0.00146669	0.0211465	0.0353017
11	LPO	1	1	-0.0329993	-0.0283841	-0.0219696	-0.0146999	-0.00751508	-0.00121793	0.00364212	0.00683159	0.00842487	0.00874372	0.00824168	0.00737252	0.00648612	0.00572757	0.00501548	0.00409707	0.00262667	0.000313737	-0.00296142	-0.00703232	-0.011435	-0.0154418	-0.0181915	-0.0188687	-0.0168958	-0.0120947	-0.00478833	0.00420875	0.0136832	0.0222363	0.0285088	0.0314281	0.0304074	0.0254683	0.017214	0.00674109	-0.00455437	-0.015209	-0.0239232	-0.0297219	-0.0320621	-0.03084	-0.0262943	-0.0188946	-0.009177	0.0023968
12	LPO	1	1	0.0211411	0.00972848	0.00106724	-0.00542743	-0.0100944	-0.0129936	-0.0140266	-0.0130365	-0.00997519	-0.00502983	0.00129055	0.00819019	0.0146624	0.0196377	0.0221972	0.0217654	0.0182277	0.0120015	0.0039864	-0.00457767	-0.0123266	-0.018021	-0.0207769	-0.0202354	-0.0165952	-0.0105639	-0.00319555	0.00431769	0.0108835	0.0156876	0.0182988	0.0186741	0.0170406	0.0137691	0.00922085	0.00363716	-0.00288424	-0.0103217	-0.0185927	-0.0273645	-0.0358942	-0.042986	-0.0470332	-0.0462275	-0.0388598	-0.0236872
13	LPO	1	1	0.0345338	0.0307492	0.029557	0.0295438	0.0292441	0.0274034	0.0231812	0.0163034	0.00710012	-0.00357189	-0.0144944	-0.0243257	-0.0318762	-0.0363617	-0.0375215	-0.0356648	-0.031586	-0.0263601	-0.0210843	-0.01662	-0.0134014	-0.0113342	-0.00985387	-0.00811798	-0.00523492	-0.000559359	0.00607173	0.0142196	0.0228418	0.0304518	0.0354073	0.0362554	0.0320375	0.0225594	0.00851222	-0.00857578	-0.0265283	-0.0428484	-0.0551265	-0.0614126	-0.0605347	-0.0523142	-0.0376044	-0.018176	0.00356288	0.0249083
14	LPO	1	1	0.0093873	0.00747078	0.0078892	0.00961035	0.0114506	0.0123124	0.0113675	0.0082815	0.00326997	-0.00295867	-0.00933993	-0.0147416	-0.0181624	-0.0190079	-0.0172207	-0.0133146	-0.00833062	-0.00355241	-0.000255144	0.000620286	-0.00128727	-0.0056554	-0.0114491	-0.0171287	-0.0209578	-0.0214089	-0.0175814	-0.00942855	0.00208901	0.0151437	0.0273346	0.0361493	0.0395297	0.0363562	0.0267538	0.0121792	-0.00483895	-0.0210955	-0.0333936	-0.0391961	-0.0371891	-0.0276702	-0.0125321	0.00503801	0.0211373	0.0319035
15	LPO	1	1	-0.00801988	-0.0088002	-0.00889242	-0.00865877	-0.00833784	-0.00801599	-0.00767213	-0.00717459	-0.00635897	-0.00509997	-0.00336355	-0.00126776	0.000951069	0.00294714	0.0043385	0.00479557	0.0040719	0.00211922	-0.000886088	-0.00455133	-0.00829504	-0.0114549	-0.0133543	-0.0134457	-0.0114141	-0.00727943	-0.0014523	0.00531048	0.0119917	0.0174553	0.0206483	0.0207873	0.0175721	0.0112694	0.00274509	-0.00665123	-0.0153122	-0.0216119	-0.0242434	-0.0224839	-0.0163681	-0.00676698	0.00475822	0.0161872	0.0253862	0.0304786
16	LPO	1	1	-0.000150394	-0.00350698	-0.0051788	-0.00616236	-0.0070705	-0.00806089	-0.008953	-0.00928566	-0.00855046	-0.00638677	-0.00276723	0.00189861	0.00680925	0.0108548	0.0128488	0.0118304	0.00723953	-0.000812568	-0.0114722	-0.0232129	-0.0340316	-0.0418157	-0.0446906	-0.0414436	-0.0317859	-0.0165142	0.00252536	0.0227094	0.0410489	0.0546667	0.0613126	0.0597417	0.0499826	0.0333321	0.0121739	-0.0104225	-0.0312309	-0.0473479	-0.0566789	-0.0582161	-0.052134	-0.0397115	-0.0229881	-0.0043836	0.0137582	0.029534
1	LPO	1	2	0.0710125	0.058958	0.0496939	0.0420182	0.0346343	0.0264542	0.0167745	0.00558079	-0.00647334	-0.0182052	-0.0281698	-0.0351078	-0.0382068	-0.0374252	-0.03355	-0.0280801	-0.0230124	-0.0202671	-0.0212308	-0.0263219	-0.0347292	-0.0445064	-0.0527923	-0.0564277	-0.0526569	-0.0398718	-0.0182446	0.0101547	0.0414478	0.070565	0.0921593	0.101654	0.0963312	0.0760465	0.0434967	0.00393219	-0.0357947	-0.0683674	-0.0875329	-0.0894105	-0.0733875	-0.0425261	-0.00311343	0.0363846	0.0668289	0.0800908
2	LPO	1	2	0.0455593	0.0353498	0.0243303	0.0133967	0.00341175	-0.0049128	-0.0111239	-0.01506	-0.0168495	-0.016868	-0.0156289	-0.0136879	-0.0115354	-0.00950356	-0.00771854	-0.00614669	-0.00464027	-0.00302061	-0.00114677	0.000983001	0.00324023	0.00536265	0.00703656	0.00797135	0.00796749	0.00695686	0.00500143	0.00229299	-0.000900077	-0.00431395	-0.00769704	-0.0108294	-0.0134811	-0.0154062	-0.0162687	-0.015672	-0.013209	-0.00853211	-0.00151154	0.0075916	0.0180407	0.0285485	0.0373393	0.0423411	0.0414454	0.0328341
3	LPO	1	2	0.0231515	0.0120086	0.00208274	-0.00655731	-0.0136542	-0.018805	-0.0216214	-0.0217974	-0.0192622	-0.0142563	-0.00735975	0.000539129	0.00837223	0.0150414	0.0196023	0.0214165	0.0202306	0.0162561	0.010118	0.00274171	-0.00478021	-0.0113882	-0.016189	-0.0185847	-0.0183432	-0.0156219	-0.0109366	-0.00504697	0.00115268	0.00675811	0.0109927	0.0132996	0.013435	0.0114765	0.00783059	0.00315908	-0.00175056	-0.00606396	-0.00906456	-0.0102732	-0.00950748	-0.00694231	-0.00306244	0.00143021	0.00573478	0.00908283
4	LPO	1	2	-0.0160513	-0.00574034	0.00586424	0.016922	0.025505	0.0299462	0.0291543	0.0229143	0.0119466	-0.00217661	-0.0172825	-0.0310595	-0.041438	-0.0470434	-0.0474476	-0.0432279	-0.0358811	-0.0273992	-0.0198382	-0.0148098	-0.0130857	-0.0144047	-0.0174755	-0.0202993	-0.0206553	-0.0167115	-0.00759775	0.00628509	0.023137	0.0400308	0.0534632	0.0600815	0.0575314	0.0450769	0.0239665	-0.00261742	-0.0300839	-0.0532068	-0.0672208	-0.0688187	-0.0569567	-0.0332466	-0.00179211	0.0314618	0.0598018	0.0769667
5	LPO	1	2	0.0536456	0.041611	0.0313539	0.0221285	0.0133434	0.00469779	-0.00385633	-0.0120539	-0.0194298	-0.0254035	-0.0293805	-0.0308962	-0.0297057	-0.0258637	-0.0197256	-0.0119527	-0.00347159	0.00467901	0.0114474	0.0159118	0.0174444	0.0158015	0.0112072	0.00434811	-0.00368493	-0.0115826	-0.0180208	-0.0218802	-0.0224928	-0.0198058	-0.0144073	-0.00746068	-0.000487492	0.00490494	0.00743047	0.00640599	0.00192245	-0.00505478	-0.0128941	-0.019601	-0.0232283	-0.0223381	-0.0163948	-0.0059266	0.00748208	0.0213772
6	LPO	1	2	-0.0242854	-0.0218226	-0.018701	-0.0154032	-0.0123734	-0.00992023	-0.00820844	-0.0071292	-0.00636447	-0.00546038	-0.00393531	-0.00149465	0.00195638	0.00619977	0.0107029	0.0147161	0.0173134	0.0176815	0.0152503	0.00988249	0.00198352	-0.0075489	-0.0173336	-0.0257242	-0.0310913	-0.0321506	-0.0282954	-0.0197298	-0.00756398	0.00634568	0.0196759	0.0300404	0.0355582	0.0352468	0.0293028	0.0191534	0.00713734	-0.00386157	-0.0111122	-0.0126676	-0.00788527	0.00226725	0.0153425	0.0278328	0.0358462	0.0359261
7	LPO	1	2	0.0448386	0.0400132	0.0352835	0.0305176	0.0255118	0.0200639	0.0140328	0.0074228	0.000422119	-0.00660413	-0.0131537	-0.0186806	-0.0226983	-0.0248885	-0.0251607	-0.0236877	-0.0208838	-0.0173148	-0.0135768	-0.0101783	-0.00742576	-0.00538035	-0.0038484	-0.00246831	-0.00081597	0.00144706	0.00443496	0.00797933	0.0116124	0.0146373	0.0162825	0.0158842	0.013067	0.00788772	0.000901251	-0.00688872	-0.0141883	-0.0196314	-0.0220645	-0.0208074	-0.0158378	-0.00789272	0.00158518	0.0106437	0.0171145	0.0189589
8	LPO	1	2	0.0296777	0.024687	0.0229673	0.0230388	0.0232173	0.0219214	0.0179696	0.0108052	0.000609343	-0.011713	-0.0246567	-0.0363953	-0.0451382	-0.0494856	-0.0486838	-0.0428488	-0.0329356	-0.0205837	-0.007825	0.00330212	0.0111427	0.0147836	0.0141869	0.0101902	0.00430692	-0.001638	-0.00592234	-0.00731522	-0.00541189	-0.000740542	0.00534877	0.0109858	0.0141917	0.0133569	0.00768574	-0.00255063	-0.015952	-0.0301796	-0.0424003	-0.0498276	-0.0502855	-0.0427042	-0.0274446	-0.00631057	0.0177129	0.0409168
9	LPO	1	2	0.0382939	0.0307636	0.0211542	0.0103201	-0.000519578	-0.00998231	-0.0168446	-0.0202413	-0.0198768	-0.016075	-0.00973873	-0.00216987	0.00517211	0.0109641	0.0142675	0.0147159	0.0125382	0.00849667	0.00370011	-0.000684627	-0.0036725	-0.00472194	-0.00382601	-0.00150983	0.00132595	0.00362647	0.00446562	0.00327986	5.03382e-05	-0.00470907	-0.0100213	-0.0146803	-0.017511	-0.0176758	-0.0148231	-0.00920753	-0.00166334	0.00657968	0.0141333	0.0197153	0.0223958	0.0217616	0.0179455	0.0115779	0.00360964	-0.00494844
10	LPO	1	2	0.0387706	0.0288489	0.0208092	0.0143204	0.0089518	0.00429466	2.9445e-05	-0.00392234	-0.00740766	-0.0100977	-0.0115979	-0.0116447	-0.0101886	-0.00751352	-0.0042346	-0.00122259	0.000517744	0.000133366	-0.00287317	-0.00844771	-0.0158875	-0.0239228	-0.0308511	-0.0348587	-0.0344002	-0.0285743	-0.0174567	-0.002144	0.0152863	0.0321123	0.0454345	0.0527279	0.052415	0.0442528	0.0294673	0.0106258	-0.00885958	-0.0253047	-0.0355413	-0.0375947	-0.03113	-0.0176633	-0.00031473	0.0167417	0.0290468	0.0327286
11	LPO	1	2	0.0187732	0.0141472	0.01045	0.0077207	0.00586231	0.00467191	0.00389303	0.00325796	0.00255796	0.0016589	0.000524838	-0.000785002	-0.00214126	-0.00338487	-0.0043544	-0.00493441	-0.00507168	-0.00478925	-0.00416546	-0.00331225	-0.00234612	-0.00136108	-0.000406463	0.00050531	0.00139192	0.00227956	0.0031659	0.00400858	0.0047166	0.00516559	0.005217	0.00476099	0.00373525	0.00217237	0.000189462	-0.00201874	-0.00420241	-0.00610131	-0.00748485	-0.00819281	-0.00815076	-0.00740987	-0.00612475	-0.00454771	-0.00300578	-0.00184287
12	LPO	1	2	0.0224807	0.00355887	-0.0131357	-0.0273097	-0.0380971	-0.0442733	-0.0446801	-0.0385783	-0.026038	-0.00813624	0.012987	0.0344042	0.0528008	0.0650333	0.0687217	0.0627713	0.0476282	0.0253177	-0.000809933	-0.0266404	-0.0479848	-0.0613427	-0.0645389	-0.0571434	-0.0405413	-0.0176706	0.0075272	0.0308496	0.0486462	0.0584375	0.0593314	0.0520711	0.0387386	0.0222105	0.00547774	-0.00901155	-0.0198157	-0.0266802	-0.0303792	-0.0322997	-0.0338285	-0.0357993	-0.0380138	-0.0391205	-0.0367811	-0.0281502
13	LPO	1	2	0.0773117	0.0792926	0.0809449	0.0807903	0.0773189	0.0693196	0.0561348	0.0379332	0.0157726	-0.00850125	-0.0325118	-0.0537781	-0.0701349	-0.0801728	-0.0834598	-0.0805745	-0.0730053	-0.0627418	-0.0518068	-0.041802	-0.0335414	-0.0269419	-0.021073	-0.014551	-0.00595934	0.00560626	0.0200982	0.0363558	0.0521677	0.0646228	0.0707357	0.0681232	0.0556619	0.0339241	0.00532924	-0.0261238	-0.05549	-0.0777079	-0.0885997	-0.0857208	-0.0689786	-0.0408632	-0.00618319	0.0286302	0.0565573	0.0711056
14	LPO	1	2	-0.00350659	0.00173309	0.00725123	0.0122368	0.015848	0.0173744	0.0163551	0.0127265	0.00685717	-0.000500629	-0.00831027	-0.0154674	-0.020951	-0.0240453	-0.0244568	-0.0223485	-0.0183542	-0.0133877	-0.0084669	-0.00448796	-0.00202547	-0.00123878	-0.00179556	-0.00299049	-0.0039023	-0.00365178	-0.00166369	0.00216889	0.00738508	0.0130098	0.0177359	0.0201984	0.019342	0.0147095	0.00664895	-0.00366017	-0.0143939	-0.023369	-0.0285233	-0.0283635	-0.0223637	-0.0112128	0.00322901	0.0181756	0.0303778	0.036698
15	LPO	1	2	-0.0164736	-0.0116165	-0.00607575	-0.000988634	0.00273258	0.00455741	0.00433306	0.00237578	-0.000657418	-0.00392183	-0.00657297	-0.0080149	-0.00796349	-0.00657149	-0.00438649	-0.00218378	-0.000893395	-0.00126526	-0.0037041	-0.00811177	-0.0138302	-0.0197774	-0.0245476	-0.0267315	-0.0251895	-0.0193622	-0.00949294	0.00335461	0.0173867	0.0303486	0.0399115	0.0440863	0.0417099	0.0327126	0.0182546	0.00060302	-0.0172772	-0.0321619	-0.0412367	-0.0426367	-0.0358768	-0.0220589	-0.00368112	0.0157593	0.0323987	0.0427039
16	LPO	1	2	0.116611	0.110282	0.101404	0.0897567	0.0754463	0.0589381	0.0409903	0.0226252	0.00496581	-0.0109157	-0.0242362	-0.0346341	-0.0423001	-0.0479618	-0.0527093	-0.0576613	-0.0636578	-0.0709145	-0.0787307	-0.0855009	-0.0888937	-0.0863325	-0.0755871	-0.0554891	-0.0264096	0.00946672	0.0482224	0.0847366	0.113534	0.129729	0.130074	0.113688	0.0823743	0.0404514	-0.00588428	-0.0496113	-0.0841053	-0.104327	-0.107694	-0.0945333	-0.068	-0.0334994	0.00226577	0.0324421	0.0511853	0.0545093
1	LPO	1	3	0.114371	0.0894822	0.0683152	0.0502505	0.0345225	0.0204358	0.00748527	-0.00443186	-0.0150355	-0.0237561	-0.0299247	-0.0330521	-0.0330293	-0.0303012	-0.02585	-0.0210976	-0.0176549	-0.0169078	-0.0196597	-0.0258465	-0.0343947	-0.0433475	-0.0501537	-0.0521894	-0.0473504	-0.0346194	-0.0145201	0.0108716	0.0380725	0.0627591	0.0805512	0.0878671	0.0827073	0.0651823	0.0376363	0.00435984	-0.0291795	-0.0572464	-0.0749772	-0.0793504	-0.069782	-0.0483976	-0.0196998	0.0102198	0.034754	0.0479692
2	LPO	1	3	0.0488624	0.0305477	0.0119878	-0.00539545	-0.0200506	-0.0305486	-0.0358832	-0.0356481	-0.0301684	-0.0204896	-0.00823264	0.00465931	0.0162355	0.0248819	0.029586	0.030053	0.0267194	0.0206171	0.013142	0.00571886	-0.000446592	-0.00461111	-0.00657136	-0.00662913	-0.00547015	-0.0039584	-0.00292316	-0.00293978	-0.00420401	-0.00652699	-0.00936797	-0.0119752	-0.0135392	-0.0133935	-0.0111205	-0.00666356	-0.000360628	0.00713175	0.0149183	0.0219574	0.0272416	0.0298842	0.0292259	0.0249134	0.0168979	0.00542048
3	LPO	1	3	0.0226868	0.00918349	-0.00175065	-0.00974881	-0.0146482	-0.0164896	-0.0154983	-0.0120389	-0.00659011	0.000274786	0.00789406	0.0155325	0.022427	0.0278404	0.031124	0.0317741	0.0295294	0.0244326	0.0168437	0.00745793	-0.00276789	-0.0127126	-0.021233	-0.02729	-0.030125	-0.0293521	-0.0250551	-0.0177433	-0.00832334	0.00208328	0.0122636	0.0210994	0.027696	0.0315207	0.0323735	0.0304053	0.0260052	0.0197163	0.0121328	0.00381476	-0.00471687	-0.0130014	-0.0205831	-0.0269548	-0.0315416	-0.0336568
4	LPO	1	3	0.056597	0.0342577	0.0142752	-0.0025174	-0.015399	-0.0238675	-0.0277465	-0.027232	-0.022906	-0.0157232	-0.00690875	0.00217934	0.0102183	0.0161024	0.0191113	0.0189494	0.0157955	0.0102513	0.00325742	-0.00408656	-0.0106607	-0.0154919	-0.0178703	-0.0174375	-0.0142472	-0.00875574	-0.00179877	0.0055624	0.0121684	0.0169278	0.0190075	0.0179884	0.0139633	0.00755848	-0.000143221	-0.00777845	-0.0139388	-0.0174043	-0.0174001	-0.0138028	-0.00714629	0.00135826	0.0100322	0.0169862	0.0204083	0.0188907
5	LPO	1	3	0.107266	0.103067	0.0972074	0.0891964	0.0784893	0.0646787	0.0476344	0.0277329	0.00591298	-0.0163892	-0.0374095	-0.0553832	-0.0688322	-0.0768872	-0.0794291	-0.0770922	-0.0711751	-0.0632801	-0.0549144	-0.0471557	-0.0403576	-0.0341436	-0.0274728	-0.019053	-0.00775059	0.00691186	0.0243593	0.0429059	0.0598987	0.072134	0.0765626	0.0709987	0.0548059	0.0292759	-0.00230019	-0.0350465	-0.0633182	-0.0816818	-0.0860628	-0.0746956	-0.0487121	-0.0122831	0.0278671	0.0634394	0.0858824	0.0877895
6	LPO	1	3	-0.0353343	-0.0233461	-0.00967331	0.00385085	0.0151563	0.0223449	0.0240528	0.0199084	0.0106341	-0.00204925	-0.0157007	-0.0277878	-0.036061	-0.039134	-0.0367857	-0.0299984	-0.0208914	-0.01209	-0.00619084	-0.00507501	-0.00938059	-0.0183093	-0.0295622	-0.0398138	-0.0454252	-0.0433382	-0.0319858	-0.011747	0.0147893	0.0432128	0.0680548	0.0838794	0.0866535	0.0747558	0.049588	0.0155849	-0.0206114	-0.0512768	-0.0693531	-0.0700439	-0.0520859	-0.018418	0.0241707	0.0661305	0.096905	0.106998
7	LPO	1	3	0.0138804	0.0162447	0.0186505	0.0205107	0.0212193	0.0202842	0.0174053	0.0125994	0.00622512	-0.00106547	-0.00841389	-0.014935	-0.0198365	-0.0225983	-0.0230547	-0.0214017	-0.0182069	-0.0142353	-0.0102993	-0.00707732	-0.00496043	-0.00400745	-0.00389207	-0.004031	-0.00371372	-0.0023157	0.00049529	0.00465105	0.00963328	0.0145438	0.0182743	0.0197385	0.0181637	0.0133157	0.00563934	-0.0037489	-0.0132459	-0.0210093	-0.0253582	-0.0251328	-0.0200076	-0.0106837	0.00117214	0.0131444	0.0224562	0.0264486
8	LPO	1	3	0.0181126	0.0138944	0.0125943	0.0133038	0.0148104	0.0158354	0.0153058	0.0126033	0.00769726	0.00111908	-0.00616055	-0.0130097	-0.0183753	-0.0215776	-0.0224594	-0.021442	-0.0194357	-0.0175614	-0.0168435	-0.0178824	-0.0206303	-0.0243174	-0.0275369	-0.0285606	-0.0257659	-0.0180969	-0.00549706	0.0109588	0.0290694	0.0458676	0.0581509	0.0631474	0.0591738	0.04612	0.0255854	0.000720789	-0.0243192	-0.045105	-0.0578318	-0.0601035	-0.0514521	-0.0335705	-0.0100176	0.0143822	0.0344235	0.0455203
9	LPO	1	3	-0.0629562	-0.0669731	-0.067097	-0.0640491	-0.0583102	-0.0501359	-0.0396711	-0.0271033	-0.0128291	0.00243591	0.0176361	0.0314824	0.0426306	0.0499005	0.0525155	0.0502691	0.0435877	0.0335015	0.0214757	0.00916773	-0.00185512	-0.0103449	-0.0155698	-0.0173782	-0.0161641	-0.0127316	-0.00808161	-0.00320956	0.00108968	0.00432975	0.00634661	0.007234	0.00721736	0.00650126	0.00514657	0.00300663	-0.000210615	-0.00481392	-0.0109438	-0.0183551	-0.0262376	-0.0331788	-0.0371911	-0.0359776	-0.027266	-0.00920799
10	LPO	1	3	0.0166471	0.0161969	0.0159029	0.0153636	0.0142732	0.0124789	0.00998567	0.00697248	0.00374103	0.000644004	-0.00201303	-0.00405394	-0.00547773	-0.00648598	-0.00743187	-0.0087048	-0.0106432	-0.0133866	-0.0167793	-0.0203397	-0.0233066	-0.0247855	-0.0239178	-0.0201187	-0.0132429	-0.00370286	0.00751295	0.018968	0.029002	0.0360151	0.0387748	0.0366582	0.0298016	0.0191116	0.00612348	-0.00725223	-0.0190689	-0.0276718	-0.0319809	-0.0316512	-0.0271084	-0.0194522	-0.0102138	-0.00107863	0.00642218	0.0111584
11	LPO	1	3	0.00119605	0.00306719	0.00633047	0.0100978	0.0134042	0.0153971	0.0154654	0.0134017	0.00944254	0.00420405	-0.00143587	-0.0065593	-0.010353	-0.0123224	-0.0123791	-0.0108335	-0.0083779	-0.00586337	-0.00412008	-0.00372761	-0.00486352	-0.00726714	-0.0102249	-0.0127514	-0.0137876	-0.0124695	-0.00838802	-0.00171124	0.00676189	0.0157296	0.023591	0.0287505	0.0299695	0.0266652	0.019061	0.00821712	-0.00416392	-0.0159951	-0.0252308	-0.0302464	-0.03018	-0.0251652	-0.0162874	-0.00541419	0.00514803	0.0131029
12	LPO	1	3	0.077372	0.0581114	0.0399764	0.0233493	0.00878311	-0.00305385	-0.0115723	-0.0163444	-0.0172607	-0.0146104	-0.00912403	-0.00190744	0.00568264	0.0122312	0.0164965	0.0176203	0.0152653	0.009705	0.00178616	-0.00721356	-0.0157909	-0.0225132	-0.0262536	-0.0263991	-0.0229358	-0.0164386	-0.00796249	0.00118652	0.00968725	0.0164317	0.0207004	0.0222376	0.0212106	0.0181197	0.0136421	0.00847343	0.00316285	-0.00193211	-0.00665817	-0.0110085	-0.0149992	-0.0185979	-0.02165	-0.0238445	-0.0247737	-0.0240364
13	LPO	1	3	-0.000963927	0.0103959	0.0203066	0.0277786	0.0319465	0.0322307	0.0284629	0.021058	0.0109599	-0.000497294	-0.0118415	-0.0218247	-0.0296105	-0.0350127	-0.038509	-0.0410291	-0.0437691	-0.0476936	-0.053145	-0.0595885	-0.065524	-0.0687428	-0.0666763	-0.0570899	-0.038728	-0.0118914	0.0212083	0.0566243	0.0891626	0.113234	0.123963	0.118222	0.095572	0.0585947	0.012722	-0.0345605	-0.0750418	-0.101247	-0.107981	-0.0934777	-0.0599619	-0.0135167	0.0369163	0.0810075	0.108887	0.112909
14	LPO	1	3	0.230706	0.276012	0.298821	0.306298	0.301961	0.285786	0.255587	0.208726	0.14434	0.0644766	-0.0251042	-0.115718	-0.196671	-0.257307	-0.289146	-0.287674	-0.25359	-0.192812	-0.115466	-0.0339841	0.0392644	0.0939637	0.124171	0.128952	0.11218	0.081318	0.04511	0.0117173	-0.0132309	-0.0274657	-0.0321945	-0.0310148	-0.0279412	-0.0253407	-0.0227528	-0.016281	0.00032229	0.0338443	0.0888245	0.164641	0.253376	0.338852	0.39802	0.403986	0.330251	0.156144
15	LPO	1	3	-0.0107022	-0.0131122	-0.0144826	-0.0150176	-0.0148647	-0.0140954	-0.0127351	-0.0107461	-0.00809137	-0.00478282	-0.000924243	0.00323287	0.00732887	0.0109124	0.0135047	0.0146818	0.0141227	0.0117262	0.00763734	0.00226173	-0.0037576	-0.00963214	-0.0145031	-0.0175738	-0.0182485	-0.016255	-0.0117411	-0.0052604	0.00226358	0.00967504	0.015767	0.0194843	0.0201643	0.0176695	0.0124538	0.00551201	-0.00181608	-0.00805273	-0.0119069	-0.0125458	-0.00977961	-0.00415593	0.00314939	0.0105456	0.0163389	0.0190811
16	LPO	1	3	-0.00466018	-0.0146084	-0.0186954	-0.0187539	-0.016561	-0.013567	-0.01077	-0.00862992	-0.00714363	-0.00597992	-0.00465613	-0.00272846	5.13137e-05	0.00361264	0.00758213	0.0113199	0.014042	0.0150236	0.0137397	0.0100308	0.00416842	-0.00311896	-0.0107575	-0.0174844	-0.0220503	-0.023459	-0.021161	-0.0151776	-0.00617564	0.00461465	0.015542	0.0247742	0.0305505	0.031479	0.0267734	0.016426	0.00127409	-0.0170242	-0.0361893	-0.0535501	-0.0663494	-0.0721197	-0.0689855	-0.0559255	-0.0329065	-0.000910074
1	MPO	1	1	0.0166418	0.0310929	0.0480214	0.0640777	0.0755481	0.0791047	0.0724666	0.0551586	0.0287012	-0.00357976	-0.0370896	-0.0670318	-0.089184	-0.100919	-0.101715	-0.0932103	-0.0790003	-0.0635727	-0.0512949	-0.0452598	-0.0464282	-0.0533671	-0.0622999	-0.0680464	-0.0652503	-0.0498703	-0.0205785	0.0206503	0.0683766	0.114556	0.150019	0.166367	0.158099	0.124124	0.0684847	6.01303e-05	-0.0690048	-0.125372	-0.15737	-0.157513	-0.124411	-0.063639	0.0129877	0.089299	0.147663	0.172271
2	MPO	1	1	0.0076562	0.00770543	0.00902135	0.0108502	0.0123016	0.0125403	0.0109363	0.00728532	0.00186368	-0.00462348	-0.0111568	-0.0166856	-0.0202858	-0.0214213	-0.0200612	-0.0166999	-0.0123321	-0.00815865	-0.0053409	-0.00470001	-0.00647465	-0.0102541	-0.0149411	-0.0189915	-0.0207399	-0.0188211	-0.0126003	-0.00236897	0.0105445	0.0239665	0.035257	0.0418389	0.0418495	0.0346271	0.0209972	0.00325769	-0.0152356	-0.0306223	-0.0394029	-0.0392274	-0.0295112	-0.0117922	0.0104496	0.0323202	0.0483697	0.0536261
3	MPO	1	1	-0.0220628	-0.0272338	-0.0289209	-0.0279796	-0.0252767	-0.0215601	-0.0174062	-0.0131329	-0.00884264	-0.00450683	-5.00785e-05	0.00450741	0.00903248	0.0132124	0.016596	0.0186533	0.0188366	0.0167725	0.0123502	0.0058185	-0.00217815	-0.0106548	-0.0183609	-0.0239723	-0.0263229	-0.0246512	-0.0188274	-0.0094145	0.00231274	0.0145451	0.0252057	0.0323065	0.0343733	0.030756	0.0218125	0.00891216	-0.0057985	-0.0197062	-0.0302617	-0.0354593	-0.034213	-0.0266382	-0.0139813	0.00159789	0.0174485	0.0309666
4	MPO	1	1	-0.00918411	-0.0116214	-0.0116216	-0.00993636	-0.00751838	-0.00535926	-0.00425236	-0.0045744	-0.00624612	-0.00877641	-0.0114203	-0.0134829	-0.0145032	-0.0144683	-0.0138709	-0.0136495	-0.0149693	-0.0188225	-0.0256588	-0.0350973	-0.0457751	-0.0554412	-0.0612794	-0.0604721	-0.0509276	-0.0319236	-0.00462888	0.0279064	0.0609935	0.0890601	0.106699	0.109788	0.0965746	0.0682528	0.0290108	-0.0145293	-0.0544872	-0.0831483	-0.0945847	-0.0859894	-0.0583961	-0.0167634	0.0308337	0.0745953	0.104816	0.113737
5	MPO	1	1	-0.00888469	-0.00823385	-0.00567467	-0.00216242	0.0013069	0.00386535	0.00489327	0.00417887	0.00192787	-0.00133831	-0.00491038	-0.00813876	-0.0105323	-0.011945	-0.0125883	-0.0129593	-0.0137768	-0.015674	-0.018977	-0.0235269	-0.0285774	-0.0328971	-0.0348913	-0.0329904	-0.0260305	-0.0136543	0.00336983	0.0231539	0.0428526	0.0590973	0.0686151	0.0688933	0.0588606	0.0392588	0.0127066	-0.0166289	-0.043742	-0.0636271	-0.072316	-0.0677172	-0.050138	-0.0224655	0.0103202	0.0419172	0.0658067	0.0764416
6	MPO	1	1	-0.0307917	-0.0320129	-0.0278743	-0.0205389	-0.0123077	-0.00522145	-0.000810853	0.00021075	-0.00200175	-0.00654837	-0.0119591	-0.0166126	-0.0189822	-0.0180433	-0.01346	-0.0056997	0.00392899	0.0136267	0.0213745	0.0253766	0.0244618	0.0183454	0.00785538	-0.00518461	-0.0182267	-0.0285186	-0.0337117	-0.0323466	-0.0243059	-0.0109141	0.00520354	0.0205806	0.0316702	0.0356088	0.0309204	0.0179479	-0.00114344	-0.0225938	-0.0418637	-0.0545193	-0.0571793	-0.0483862	-0.0289288	-0.00181783	0.0282249	0.0556596
7	MPO	1	1	0.0183536	0.0191804	0.0202027	0.0207691	0.0203131	0.0184617	0.0150694	0.0102854	0.00452183	-0.00163114	-0.00751583	-0.0125538	-0.0163338	-0.0187186	-0.0198426	-0.0200373	-0.0197837	-0.0195264	-0.0195344	-0.0198055	-0.0200207	-0.019628	-0.0179271	-0.0143005	-0.0083818	-0.000242071	0.00950373	0.0197389	0.0289894	0.0356561	0.0383299	0.0360824	0.0287248	0.0169218	0.0021658	-0.0134295	-0.0274776	-0.0377008	-0.0423665	-0.0406084	-0.0326279	-0.0197363	-0.00413923	0.0113892	0.0239618	0.0310406
8	MPO	1	1	0.0396929	0.0363481	0.0318485	0.0266307	0.0210341	0.0152855	0.00950474	0.00375286	-0.00190614	-0.0073621	-0.0124123	-0.0167705	-0.0200948	-0.0220422	-0.0223356	-0.0208497	-0.0176633	-0.0130818	-0.00760533	-0.00188082	0.00341004	0.00764095	0.0103617	0.0113577	0.0106821	0.00862383	0.00562903	0.00221516	-0.00113449	-0.00406437	-0.00637445	-0.00801698	-0.00904074	-0.00952139	-0.00946602	-0.00877635	-0.00725446	-0.00464749	-0.000763378	0.00438629	0.0104706	0.0167485	0.0220635	0.0249548	0.0238344	0.0172337
9	MPO	1	1	-0.0319107	-0.030625	-0.027632	-0.023767	-0.0196411	-0.0155751	-0.0116743	-0.00784836	-0.00393341	0.000173322	0.00443347	0.00859678	0.0122749	0.0149668	0.0161907	0.0156317	0.0131528	0.0089335	0.00345526	-0.00255472	-0.008215	-0.0126682	-0.0151576	-0.0152007	-0.0126473	-0.00774401	-0.0011308	0.00624911	0.0132857	0.0188489	0.0219583	0.0219235	0.0185085	0.0119771	0.00310058	-0.00694874	-0.016776	-0.0249191	-0.0301121	-0.0314602	-0.028584	-0.0217335	-0.0116716	0.0004123	0.0131028	0.0249875
10	MPO	1	1	0.0327428	0.027921	0.0256571	0.0246278	0.0234436	0.0209318	0.0163009	0.00938577	0.000659356	-0.00888442	-0.0179255	-0.0251757	-0.0295997	-0.0307201	-0.0287109	-0.0243711	-0.019047	-0.0142385	-0.0112817	-0.0109992	-0.0134457	-0.0178826	-0.0228072	-0.0263035	-0.0264435	-0.0217962	-0.0118973	0.00256694	0.0197015	0.0366812	0.0502437	0.0573245	0.0557817	0.0449422	0.0259045	0.00149027	-0.0242348	-0.0465911	-0.0612576	-0.0651431	-0.057083	-0.0382771	-0.0121443	0.0161905	0.0407744	0.0558975
11	MPO	1	1	-0.0422173	-0.0329807	-0.0224744	-0.0118981	-0.0024246	0.00498749	0.00972553	0.0116606	0.0111325	0.00885067	0.00572606	0.00261868	0.000207292	-0.00120499	-0.00173809	-0.00184471	-0.00224335	-0.00362821	-0.00647168	-0.0108099	-0.016156	-0.0215549	-0.0256901	-0.0271829	-0.0249003	-0.0182738	-0.0075514	0.00616444	0.0210039	0.034638	0.0446706	0.0490921	0.0467535	0.0376514	0.0229924	0.00505433	-0.0132323	-0.0287695	-0.0389118	-0.0419563	-0.0375007	-0.0265625	-0.0113312	0.00522938	0.0199784	0.0302302
12	MPO	1	1	0.076242	0.0631539	0.0512795	0.0398785	0.0285134	0.0171679	0.00613663	-0.00394048	-0.0122881	-0.018185	-0.0211816	-0.0212879	-0.0190097	-0.015351	-0.0116304	-0.00919816	-0.00923188	-0.0123614	-0.0184825	-0.0266944	-0.0353708	-0.0424911	-0.0459535	-0.0440677	-0.0359117	-0.021641	-0.00261315	0.0187972	0.0395278	0.0563208	0.0663202	0.0675812	0.0594933	0.0429405	0.0202398	-0.00521161	-0.0295456	-0.0490042	-0.0606399	-0.0628162	-0.0554927	-0.0402936	-0.0202045	0.000937477	0.0190952	0.0306762
13	MPO	1	1	0.00948038	0.012477	0.0109915	0.00695928	0.00211002	-0.00225017	-0.00534864	-0.00688861	-0.00695863	-0.00589729	-0.00412148	-0.00207158	-3.75124e-05	0.00187473	0.00369157	0.00551504	0.00739071	0.00927404	0.010966	0.0121175	0.0123256	0.0111677	0.00842342	0.00416987	-0.0012056	-0.00703854	-0.0125559	-0.0169782	-0.0197144	-0.0204637	-0.0192566	-0.0164052	-0.0122576	-0.00705461	-0.000775256	0.00691239	0.0164657	0.0282989	0.0424092	0.0580065	0.0732914	0.0854072	0.0907117	0.085314	0.0657321	0.0296698
14	MPO	1	1	-0.0019993	-0.00505836	-0.0062669	-0.00605591	-0.00504684	-0.00390442	-0.00322832	-0.00336089	-0.00432286	-0.0058197	-0.00728162	-0.00806247	-0.00752776	-0.005255	-0.00115639	0.00443758	0.0107411	0.0166878	0.0210598	0.022749	0.0210032	0.0155923	0.00698542	-0.00366708	-0.01469	-0.024174	-0.0303703	-0.0320043	-0.0286213	-0.0206902	-0.00958852	0.00263663	0.0137202	0.0216525	0.0251215	0.0238351	0.0185411	0.0109419	0.00323642	-0.00240604	-0.00438954	-0.00218267	0.00350797	0.0108222	0.0170839	0.0193866
15	MPO	1	1	-0.0116906	-0.0099744	-0.00701614	-0.00384945	-0.00136785	-0.000181453	-0.000575867	-0.00242605	-0.00528253	-0.00848071	-0.0112856	-0.0131011	-0.0135588	-0.012641	-0.0106748	-0.00825138	-0.00615348	-0.00509939	-0.0055801	-0.00770981	-0.0111322	-0.0150694	-0.0184011	-0.0199083	-0.0185317	-0.013669	-0.0054066	0.0054221	0.0172754	0.0281199	0.0358006	0.0384492	0.0349603	0.0252708	0.0105291	-0.00701896	-0.0243964	-0.0383542	-0.046042	-0.0455829	-0.0365113	-0.0199928	0.00132952	0.0237402	0.0431024	0.0555798
16	MPO	1	1	0.0364041	0.0310314	0.0282807	0.02653	0.0242959	0.0205142	0.0146257	0.0067557	-0.00237985	-0.0116645	-0.0198324	-0.0258211	-0.0289596	-0.0292032	-0.0271223	-0.0237606	-0.020502	-0.018627	-0.019005	-0.0218263	-0.0264546	-0.0315482	-0.0352166	-0.0354859	-0.0307233	-0.0201267	-0.00408995	0.015753	0.0366551	0.0551694	0.0677698	0.0715206	0.0647713	0.0475944	0.0219652	-0.00845303	-0.0389158	-0.0643144	-0.0801771	-0.0835018	-0.073381	-0.0513433	-0.0211119	0.0119602	0.041799	0.0626376
1	MPO	1	2	0.0859761	0.077979	0.0734805	0.0703632	0.0661237	0.0584357	0.0456079	0.0271899	0.00412972	-0.0213579	-0.0461477	-0.0669862	-0.0810524	-0.0867026	-0.0838245	-0.0739224	-0.059963	-0.0455691	-0.0342524	-0.0285439	-0.0292936	-0.0354518	-0.0440595	-0.050944	-0.0516616	-0.0426839	-0.0225545	0.00760242	0.0438491	0.0800245	0.108875	0.123543	0.11928	0.0947292	0.0526314	-0.000310404	-0.0545986	-0.0995226	-0.125478	-0.126079	-0.0997628	-0.0506864	0.0117247	0.0742177	0.121997	0.141429
2	MPO	1	2	0.0577733	0.0537999	0.0494011	0.0442074	0.0377769	0.0297424	0.0199015	0.00841725	-0.0041479	-0.0168729	-0.0285775	-0.0380862	-0.0443971	-0.0469292	-0.0456395	-0.0410611	-0.0342813	-0.0266643	-0.0195876	-0.014159	-0.010936	-0.00984889	-0.0101356	-0.0105649	-0.00972667	-0.00644473	-0.000185846	0.00875419	0.0191526	0.0290201	0.0360099	0.0379275	0.0333645	0.022138	0.0055805	-0.0135479	-0.0315278	-0.0442982	-0.0483884	-0.0417694	-0.0244922	0.000972134	0.0299389	0.0561656	0.0728556	0.0738348
3	MPO	1	2	0.0197481	0.0138959	0.0101689	0.0076599	0.0055099	0.00307923	-1.48879e-05	-0.00376531	-0.00783078	-0.0116444	-0.0145434	-0.0159934	-0.0156729	-0.0136203	-0.0102323	-0.00620333	-0.00247345	4.77549e-05	0.000650076	-0.000993152	-0.00469197	-0.00977101	-0.0150889	-0.0192725	-0.0209666	-0.019162	-0.0134957	-0.00436662	0.00701247	0.0187733	0.0287033	0.0346484	0.0350164	0.0291495	0.0175841	0.00205528	-0.0147939	-0.0297876	-0.0398892	-0.0428136	-0.0375393	-0.0246752	-0.00640709	0.0138119	0.0318418	0.0435915
4	MPO	1	2	-0.033394	-0.0219702	-0.00885316	0.00402193	0.0146343	0.0212108	0.0225678	0.0183849	0.00926626	-0.00333394	-0.0173493	-0.0305373	-0.0408642	-0.0469352	-0.0482418	-0.0452419	-0.0392539	-0.0320713	-0.0255325	-0.0210516	-0.0192428	-0.0197218	-0.0211598	-0.0216118	-0.0190321	-0.0118837	0.000311558	0.0167012	0.0350365	0.0520076	0.0638918	0.0673461	0.0602943	0.0425209	0.0159907	-0.0153192	-0.0460471	-0.0703707	-0.0832071	-0.0812855	-0.0639477	-0.0334751	0.00517972	0.0451789	0.0790301	0.0999255
5	MPO	1	2	-0.0361762	-0.0359161	-0.0361437	-0.0364494	-0.036216	-0.0347747	-0.0315793	-0.0263784	-0.0193312	-0.0109822	-0.00215596	0.00623188	0.0133527	0.0186802	0.0220883	0.0238318	0.0244828	0.0247201	0.025101	0.0258423	0.0267189	0.0270998	0.026052	0.0226316	0.0161536	0.00645539	-0.00589673	-0.0196304	-0.0329149	-0.0437012	-0.0500969	-0.0507735	-0.0452678	-0.0341806	-0.0190628	-0.00219519	0.0138491	0.0266787	0.0345354	0.0366151	0.0332209	0.0257324	0.0162945	0.00742743	0.00155382	0.000521709
6	MPO	1	2	-0.0137312	-0.0140407	-0.0113802	-0.00721099	-0.00310956	-0.000443135	-0.000197998	-0.00264598	-0.00733366	-0.013182	-0.0186688	-0.0222807	-0.0227162	-0.0192739	-0.0120329	-0.00190109	0.00937537	0.0196597	0.0267284	0.0287685	0.0248063	0.0149188	0.000449929	-0.0161735	-0.0318224	-0.0432802	-0.0479579	-0.044401	-0.0327757	-0.0149063	0.00595596	0.0257072	0.0403321	0.0467576	0.0436219	0.0316987	0.0137314	-0.00592921	-0.0223758	-0.0312359	-0.029747	-0.017619	0.00276307	0.026665	0.0478491	0.0598198
7	MPO	1	2	0.0774531	0.0693719	0.0623803	0.0558327	0.0488858	0.0407164	0.0307161	0.0187204	0.00510738	-0.00923793	-0.0230531	-0.0349702	-0.043779	-0.0487198	-0.0496299	-0.0470001	-0.041896	-0.0356852	-0.0297137	-0.0249858	-0.0219017	-0.0201797	-0.0188904	-0.016744	-0.0124337	-0.00505898	0.00549218	0.0184134	0.0319804	0.0438261	0.0514129	0.0525904	0.046141	0.0321867	0.0123301	-0.0105045	-0.0325579	-0.0498781	-0.0591276	-0.0582949	-0.0471857	-0.0276567	-0.0034033	0.0205947	0.0388874	0.0464855
8	MPO	1	2	0.0156584	0.0130275	0.0113206	0.0101886	0.00918991	0.00786505	0.00584754	0.00289109	-0.00106668	-0.00585225	-0.0110458	-0.0159875	-0.0199248	-0.0221029	-0.0219022	-0.019018	-0.013483	-0.00577235	0.0032306	0.0123337	0.020193	0.0255782	0.0275091	0.0254794	0.019563	0.0104428	-0.000627962	-0.0120348	-0.0220595	-0.0291727	-0.0322951	-0.0309896	-0.0256109	-0.0172616	-0.00759668	0.00146167	0.00813072	0.0110861	0.00976845	0.0045327	-0.00336971	-0.0119492	-0.0188999	-0.022004	-0.0195605	-0.010761
9	MPO	1	2	0.0353756	0.0304814	0.0243929	0.0170341	0.00873281	0.000184287	-0.00779976	-0.0143697	-0.0188572	-0.0208951	-0.0204737	-0.0179597	-0.0139748	-0.00928886	-0.00465576	-0.000654926	0.00230504	0.00409607	0.00481565	0.00469309	0.00403837	0.00308221	0.00200048	0.000858363	-0.000322125	-0.00155611	-0.00284843	-0.00415746	-0.00538315	-0.00643558	-0.00724132	-0.00781103	-0.00819807	-0.00852327	-0.00883385	-0.00907615	-0.0090881	-0.00851969	-0.00694769	-0.00397947	0.000586963	0.00658224	0.0133723	0.0198576	0.0245565	0.0257515
10	MPO	1	2	0.0161614	0.0103985	0.00668621	0.00443059	0.00297008	0.00171283	0.000221671	-0.00164221	-0.00372991	-0.00567894	-0.00703346	-0.00745031	-0.00678368	-0.00521572	-0.0032512	-0.00163401	-0.0012379	-0.00277985	-0.00661966	-0.0125802	-0.0198677	-0.027168	-0.0327933	-0.0350226	-0.0324778	-0.0244914	-0.011415	0.00536628	0.023525	0.0401636	0.0523187	0.057532	0.0544301	0.0430861	0.0251126	0.00347114	-0.0180727	-0.0355802	-0.0457602	-0.0466521	-0.0380636	-0.0217505	-0.00110437	0.0194293	0.0351689	0.0420977
11	MPO	1	2	0.020453	0.0137856	0.00856867	0.00474445	0.00217912	0.000686749	3.097e-05	-6.01657e-05	0.000155539	0.000413397	0.000485405	0.00020318	-0.000507158	-0.00163168	-0.00303773	-0.00450284	-0.00577223	-0.00659162	-0.00673659	-0.00607104	-0.00456178	-0.00230843	0.000503521	0.00358919	0.00662721	0.00928596	0.0112443	0.0122315	0.0120672	0.0106671	0.00805713	0.00438292	-0.000101177	-0.00502781	-0.00994818	-0.0143862	-0.0178739	-0.0199957	-0.020448	-0.0190805	-0.0159104	-0.0112042	-0.00541905	0.000784835	0.00658135	0.0110741
12	MPO	1	2	0.10601	0.081176	0.056252	0.0318453	0.00925235	-0.00974568	-0.023377	-0.0301689	-0.0294267	-0.0214893	-0.00791404	0.00865956	0.0248503	0.0370555	0.0420955	0.0379093	0.0239585	0.00154145	-0.0262674	-0.0550656	-0.0797948	-0.0957079	-0.0992119	-0.0886522	-0.0646944	-0.0303258	0.00954943	0.048976	0.0820001	0.103689	0.111047	0.103488	0.0829031	0.053225	0.0196528	-0.0123488	-0.0381149	-0.0545361	-0.0605191	-0.0570174	-0.0466151	-0.0328754	-0.0194703	-0.00939089	-0.00436282	-0.00461806
13	MPO	1	2	0.0417987	0.0511719	0.0526953	0.0483577	0.040095	0.0295868	0.0180886	0.00653263	-0.00441954	-0.0142652	-0.0225368	-0.0288517	-0.0327982	-0.034003	-0.0322504	-0.0275389	-0.020269	-0.0111824	-0.00135054	0.00793617	0.0154099	0.0199155	0.0207745	0.0178883	0.0117864	0.00352315	-0.0055718	-0.0141004	-0.0208869	-0.0251933	-0.026785	-0.0259056	-0.0229475	-0.0182593	-0.0118465	-0.00327549	0.00812312	0.0230699	0.0418156	0.0636194	0.0863356	0.10626	0.118361	0.116947	0.0965372	0.0529174
14	MPO	1	2	0.00795164	0.0119516	0.0152521	0.017493	0.0181923	0.0168871	0.0132395	0.00724305	-0.000704893	-0.00979461	-0.0188491	-0.0265641	-0.0316569	-0.0331386	-0.0305194	-0.0239451	-0.0142869	-0.00296826	0.00820619	0.0173698	0.022951	0.0239345	0.0201495	0.0123165	0.00194822	-0.00895006	-0.0182977	-0.0243295	-0.0260089	-0.0232411	-0.0168978	-0.00863172	-0.000419916	0.00589687	0.00912514	0.00904535	0.00644469	0.00301446	0.000843622	0.00183195	0.00706781	0.0163268	0.0278844	0.0386897	0.0448421	0.042322
15	MPO	1	2	-0.028543	-0.0150342	-0.0016589	0.00987458	0.0181027	0.0220559	0.0213486	0.016338	0.00802487	-0.00211308	-0.0123706	-0.0211843	-0.0273294	-0.0301968	-0.029865	-0.02699	-0.022754	-0.0184633	-0.015274	-0.0138949	-0.0143883	-0.0161899	-0.0181402	-0.0188122	-0.0168242	-0.0112559	-0.00197697	0.0102247	0.0236677	0.0360182	0.044725	0.0475111	0.0429819	0.0309867	0.0128522	-0.00872957	-0.0301488	-0.0474267	-0.0570457	-0.0566469	-0.0456266	-0.0254177	0.000685751	0.0280119	0.0513242	0.065721
16	MPO	1	2	0.153957	0.152139	0.148809	0.142228	0.130618	0.112621	0.0876562	0.0563637	0.0206296	-0.0165961	-0.0517938	-0.0815976	-0.103426	-0.1161	-0.120067	-0.117224	-0.110544	-0.103193	-0.0976656	-0.095051	-0.0945991	-0.0938643	-0.0891746	-0.0766915	-0.0534993	-0.0186969	0.0258205	0.0753785	0.123023	0.160699	0.180875	0.178171	0.150779	0.101209	0.036239	-0.0340225	-0.0979226	-0.144321	-0.164827	-0.155557	-0.118145	-0.059782	0.00784032	0.070466	0.113754	0.125739
1	MPO	1	3	0.0966665	0.0869986	0.080294	0.0749562	0.0688548	0.0598334	0.0461951	0.0272967	0.00379914	-0.022373	-0.0482819	-0.0706638	-0.0864927	-0.0937184	-0.0917005	-0.0814427	-0.0655162	-0.0474299	-0.0309277	-0.0191435	-0.0138393	-0.0150222	-0.0207831	-0.0277619	-0.0319223	-0.0296085	-0.0186574	0.000996202	0.0269169	0.0545094	0.0778835	0.0911092	0.0897259	0.0719675	0.0395243	-0.00242349	-0.0460832	-0.0823647	-0.102897	-0.101945	-0.0779132	-0.0342541	0.0207871	0.0753822	0.116111	0.130401
2	MPO	1	3	0.0848829	0.0712467	0.0575887	0.043987	0.0305703	0.0175691	0.00525539	-0.00595751	-0.0155841	-0.0231419	-0.028237	-0.0307202	-0.0307151	-0.0286791	-0.025343	-0.0216099	-0.0184632	-0.0166982	-0.0167473	-0.0185693	-0.0215629	-0.0247069	-0.0266558	-0.0260583	-0.0218528	-0.0135938	-0.00171209	0.0125016	0.026994	0.039253	0.0468002	0.0476885	0.0410367	0.0273232	0.0085028	-0.0122307	-0.0310163	-0.0439541	-0.0479699	-0.041546	-0.0251809	-0.00158941	0.024614	0.0476033	0.0612801	0.0603181
3	MPO	1	3	-0.00169176	-0.0105882	-0.0170844	-0.0211934	-0.0229687	-0.0224873	-0.0198891	-0.015362	-0.00918467	-0.00175164	0.00641652	0.0146726	0.0223179	0.0286618	0.0331015	0.0351911	0.0346849	0.0315978	0.0261685	0.0188563	0.0102817	0.00115397	-0.00777509	-0.0157544	-0.0220991	-0.0262332	-0.0277551	-0.026458	-0.0223985	-0.0158817	-0.00749785	0.0019133	0.0113331	0.0196865	0.0259405	0.02927	0.0291436	0.025453	0.0185311	0.00913851	-0.00159649	-0.0123294	-0.0216288	-0.0281336	-0.0307197	-0.0285939
4	MPO	1	3	0.0885627	0.0615291	0.0373889	0.0170343	0.00107085	-0.0102591	-0.0170673	-0.0198213	-0.0192606	-0.0163425	-0.0121308	-0.00766739	-0.00390676	-0.00159895	-0.00118612	-0.00284133	-0.006377	-0.0113133	-0.0168701	-0.0220974	-0.0259621	-0.0274658	-0.0258261	-0.0206239	-0.0119622	-0.000527873	0.0123839	0.0250492	0.035525	0.0419545	0.0429433	0.0378865	0.0271397	0.0120718	-0.00511034	-0.0217136	-0.0349933	-0.0426623	-0.0433261	-0.0368249	-0.0242387	-0.00781855	0.00938412	0.0239989	0.0328655	0.0335682
5	MPO	1	3	0.119239	0.105118	0.0869105	0.0669232	0.0471415	0.029015	0.013414	0.000661196	-0.00933599	-0.0168961	-0.0224116	-0.0262237	-0.0286021	-0.0296834	-0.0295374	-0.028266	-0.0259704	-0.0228481	-0.0191486	-0.0151668	-0.0111706	-0.00736319	-0.00387976	-0.000760484	0.00197092	0.00428513	0.006075	0.00718537	0.00740998	0.00656561	0.00461948	0.00179715	-0.00136609	-0.00402915	-0.00514799	-0.00365045	0.00128383	0.00993706	0.0218455	0.0356091	0.0489494	0.0589316	0.0622517	0.0557917	0.0371142	0.00493324
6	MPO	1	3	-0.0756287	-0.0489229	-0.0182646	0.012099	0.037465	0.0535668	0.0573612	0.0479204	0.0266771	-0.00274031	-0.0350403	-0.0644898	-0.0857706	-0.0952081	-0.0914972	-0.0759579	-0.0525078	-0.0265827	-0.00412662	0.0098105	0.0122448	0.00292251	-0.0153123	-0.0371182	-0.0557679	-0.0647444	-0.0594558	-0.0383536	-0.00375905	0.0384283	0.0797274	0.110775	0.123647	0.113766	0.0813121	0.0316557	-0.0255804	-0.0780908	-0.113675	-0.122931	-0.101662	-0.0523741	0.015803	0.088498	0.148703	0.180053
7	MPO	1	3	0.0284855	0.0349542	0.0414993	0.0466604	0.0489748	0.0472785	0.0409092	0.0299732	0.0153741	-0.00131571	-0.018103	-0.0330002	-0.0443276	-0.0511045	-0.0532003	-0.0512852	-0.0467527	-0.0412653	-0.0363512	-0.0329981	-0.0313668	-0.0307875	-0.0298226	-0.0267179	-0.0198509	-0.00828244	0.00778937	0.026909	0.0464539	0.0630497	0.0732249	0.0741394	0.0643469	0.0442706	0.0163571	-0.015193	-0.0451445	-0.0680973	-0.079601	-0.0770757	-0.0604795	-0.0325615	0.0015233	0.0349939	0.060599	0.0718769
8	MPO	1	3	0.00122171	-0.000882634	-0.000918017	0.00056224	0.00280033	0.00497521	0.00639124	0.00662417	0.0055955	0.00356517	0.00103701	-0.00140829	-0.00327024	-0.0042898	-0.00453192	-0.00439109	-0.00448085	-0.0054478	-0.00776827	-0.0115393	-0.016379	-0.0214094	-0.0253973	-0.0269914	-0.0250562	-0.0189719	-0.00889714	0.00418565	0.0185233	0.0319003	0.0420237	0.0469845	0.0456712	0.0380589	0.0252324	0.00925209	-0.00723277	-0.021473	-0.0311584	-0.0348684	-0.0323329	-0.0244881	-0.0132556	-0.00114313	0.00928212	0.0159426
9	MPO	1	3	-0.0622856	-0.0617937	-0.0580603	-0.0522758	-0.045282	-0.0375178	-0.0291272	-0.0200593	-0.0102756	7.62811e-05	0.0105576	0.0204157	0.028709	0.0344328	0.036749	0.0352056	0.0298113	0.0211593	0.0103582	-0.00112167	-0.0116659	-0.019785	-0.0243235	-0.0246698	-0.020834	-0.0134633	-0.0037371	0.00682038	0.0165872	0.024071	0.0281257	0.0280888	0.0238927	0.0160245	0.00545669	-0.00652487	-0.0185003	-0.0290576	-0.0369785	-0.0413171	-0.0414421	-0.0370769	-0.0281825	-0.0149489	0.00227992	0.0230417
10	MPO	1	3	-0.0179655	-0.0098361	-0.00150831	0.00603162	0.0118606	0.0152826	0.0159274	0.0138835	0.00967028	0.00414074	-0.00168705	-0.00688177	-0.0107329	-0.012941	-0.0136615	-0.0134067	-0.0129743	-0.013148	-0.014483	-0.0170952	-0.0205615	-0.0239913	-0.0261319	-0.025687	-0.0216239	-0.0134991	-0.00170201	0.0125254	0.0272059	0.0399502	0.0483907	0.0506471	0.045806	0.0341828	0.0173667	-0.00197827	-0.0205975	-0.0351924	-0.0430973	-0.0428089	-0.0343525	-0.0193701	-0.000822637	0.0175087	0.0317276	0.0385514
11	MPO	1	3	-0.016458	-0.00590337	0.00448574	0.0136397	0.0205083	0.0242723	0.024462	0.0211608	0.0150086	0.00709362	-0.00123308	-0.00868703	-0.0142081	-0.0172376	-0.0178109	-0.0164685	-0.0142306	-0.0122281	-0.0114488	-0.0124364	-0.0151111	-0.0188065	-0.0222828	-0.024058	-0.0227248	-0.0173459	-0.00780238	0.00510156	0.0196616	0.0335508	0.0442201	0.0493928	0.0476405	0.0387598	0.0239209	0.00556844	-0.0130499	-0.0284135	-0.0374956	-0.0383928	-0.0308263	-0.0163606	0.0018631	0.0196282	0.0324148	0.0362715
12	MPO	1	3	0.145118	0.114839	0.0829921	0.0517415	0.0233898	9.27374e-05	-0.0165451	-0.0256163	-0.0270928	-0.0218658	-0.0116832	0.00106383	0.0136904	0.0236176	0.0287723	0.0279417	0.0209378	0.00868091	-0.00692684	-0.0233316	-0.0377184	-0.0475927	-0.0511421	-0.0475989	-0.0373738	-0.0219835	-0.00384554	0.0142201	0.0294853	0.0397987	0.0439753	0.0419787	0.0349007	0.024737	0.0139561	0.00501353	-0.000231933	-0.000849604	0.00293661	0.00972557	0.0172205	0.0225698	0.0229111	0.0159163	0.000172409	-0.0245407
13	MPO	1	3	-0.205483	-0.198249	-0.195766	-0.192174	-0.181644	-0.159579	-0.123356	-0.0732529	-0.0124635	0.0533186	0.116785	0.170495	0.208147	0.22598	0.223401	0.203096	0.170691	0.13331	0.0981235	0.070791	0.0541708	0.0478398	0.0480969	0.0490964	0.044246	0.0281442	-0.00169989	-0.043965	-0.0931867	-0.140523	-0.175512	-0.188247	-0.171845	-0.124335	-0.0498868	0.0413614	0.134844	0.21383	0.262802	0.270568	0.232868	0.153924	0.0462923	-0.0708876	-0.174985	-0.243564
14	MPO	1	3	0.103554	0.13569	0.156188	0.167848	0.171556	0.166515	0.15113	0.124053	0.0853473	0.0370354	-0.0166606	-0.0699929	-0.116379	-0.149695	-0.165528	-0.162077	-0.140704	-0.105672	-0.0633654	-0.0209952	0.0148209	0.0391624	0.0499532	0.0480861	0.0370104	0.0217639	0.00746334	-0.00181739	-0.00412425	0.000128325	0.00836819	0.016803	0.0218646	0.0216	0.0164483	0.0095784	0.00607833	0.0116869	0.0308781	0.0649303	0.11046	0.158786	0.196704	0.208333	0.177751	0.0922819
15	MPO	1	3	0.0161869	0.024533	0.0298958	0.0325029	0.0324933	0.0299477	0.0249624	0.0177838	0.00888122	-0.00102806	-0.0110174	-0.0201104	-0.0273889	-0.032173	-0.0341552	-0.0334312	-0.0305191	-0.0262032	-0.0213593	-0.0167592	-0.0128829	-0.00986338	-0.0074259	-0.00502515	-0.00202763	0.00205138	0.00730838	0.0133645	0.0193535	0.0240653	0.0262262	0.0248202	0.0194741	0.0106649	-0.00020901	-0.0109878	-0.0191637	-0.0223689	-0.0189776	-0.00861448	0.00752488	0.0266492	0.0446947	0.0569396	0.0588031	0.0466881
16	MPO	1	3	0.00915484	0.00734226	0.0116837	0.0188754	0.0254985	0.028627	0.0262738	0.0178197	0.00404568	-0.0130466	-0.03063	-0.0457144	-0.0557092	-0.0590443	-0.0554645	-0.0461175	-0.0333812	-0.0202511	-0.00974093	-0.00415854	-0.00455568	-0.0104322	-0.0197554	-0.029387	-0.0357497	-0.0357025	-0.0273755	-0.0106798	0.0123903	0.0380299	0.0612736	0.0769533	0.0808326	0.0705824	0.046466	0.0115173	-0.0288964	-0.0678739	-0.0983327	-0.114322	-0.112216	-0.0915486	-0.0551811	-0.0088557	0.0398395	0.0828134
1	RPO	1	1	-0.010935	0.00172482	0.0162738	0.0302106	0.0409311	0.046214	0.0446171	0.0359062	0.0211208	0.00240735	-0.0173578	-0.0352329	-0.0486868	-0.0562074	-0.0575727	-0.053816	-0.0470829	-0.0399476	-0.0348003	-0.0331737	-0.0352851	-0.0399457	-0.0446666	-0.0462944	-0.0417675	-0.0290074	-0.0077007	0.0204162	0.0515701	0.0805516	0.101672	0.109921	0.102227	0.0783033	0.0410064	-0.00393053	-0.0488942	-0.0856716	-0.107154	-0.108795	-0.0897046	-0.0531102	-0.0058775	0.0426012	0.0821072	0.103478
2	RPO	1	1	0.0176373	0.0157526	0.0148067	0.014276	0.0135571	0.0121096	0.00954582	0.00580074	0.00115066	-0.00384851	-0.00847091	-0.0120492	-0.014078	-0.0143963	-0.0132354	-0.0111727	-0.00908031	-0.00784562	-0.00816558	-0.0103275	-0.0140653	-0.0185946	-0.0226565	-0.0247999	-0.0236939	-0.0184857	-0.00912957	0.00353292	0.0177849	0.0313029	0.0415656	0.0463514	0.044293	0.0352497	0.0204568	0.00241064	-0.0155961	-0.0300237	-0.0378596	-0.0372819	-0.0281293	-0.0121274	0.0073698	0.0259141	0.0387507	0.0417221
3	RPO	1	1	0.00233246	-0.00277559	-0.00522185	-0.00594175	-0.00580729	-0.00547198	-0.00533523	-0.00542712	-0.00549351	-0.00513244	-0.00395873	-0.00182756	0.0011205	0.00436521	0.00708781	0.00834413	0.00719796	0.00306694	-0.00409299	-0.0136482	-0.0242784	-0.034176	-0.041259	-0.0435943	-0.0397973	-0.0294068	-0.0131566	0.00707586	0.0284491	0.0476064	0.0612452	0.0667223	0.0626592	0.0492821	0.0284828	0.00357568	-0.0213078	-0.0418784	-0.0545526	-0.0571395	-0.0492821	-0.0326405	-0.0105417	0.0125999	0.0321073	0.0439341
4	RPO	1	1	-0.0209805	-0.0207147	-0.0182346	-0.0143132	-0.00981462	-0.00555851	-0.00217882	-7.82843e-06	0.000943508	0.000942493	0.00043557	-0.000120414	-0.000367948	-0.000181603	0.00029187	0.000655999	0.000354145	-0.00113564	-0.00413325	-0.0085926	-0.0140231	-0.0195017	-0.0237959	-0.0255972	-0.0238272	-0.0179273	-0.0081039	0.00462974	0.0185087	0.0313007	0.0406936	0.0447484	0.0423529	0.0335082	0.0194014	0.00226623	-0.0150089	-0.0293818	-0.0382659	-0.0400441	-0.0343959	-0.0224116	-0.00636608	0.0106992	0.0255772	0.0355351
5	RPO	1	1	-0.016231	-0.0219019	-0.0243913	-0.0241179	-0.0216658	-0.0177137	-0.0129174	-0.00784254	-0.00291443	0.00156191	0.00538131	0.00837924	0.0104068	0.0112899	0.0108509	0.00891711	0.00539377	0.000354457	-0.00587432	-0.0126806	-0.0191827	-0.0242963	-0.0268893	-0.0259923	-0.0210463	-0.0120947	7.20732e-05	0.0139773	0.0276017	0.0387035	0.0452108	0.0456409	0.0394587	0.0272689	0.010767	-0.00750205	-0.0245682	-0.0375606	-0.0442591	-0.0435325	-0.0355322	-0.0217244	-0.00456155	0.0129476	0.0278125	0.0376518
6	RPO	1	1	-0.0401687	-0.0429352	-0.0426759	-0.0400895	-0.0357858	-0.030224	-0.0237339	-0.0165116	-0.00870883	-0.000528049	0.00771655	0.0155385	0.0223493	0.0274943	0.03037	0.0305425	0.0278019	0.0222943	0.0145181	0.00529934	-0.00429358	-0.0130939	-0.0199556	-0.0239251	-0.0243898	-0.0211964	-0.0147258	-0.00584341	0.00418189	0.0138604	0.021687	0.0263715	0.0270962	0.0236596	0.0165317	0.00679855	-0.00402837	-0.0142141	-0.0221299	-0.0265147	-0.0266634	-0.0225678	-0.0148127	-0.00444984	0.00724339	0.0190515
7	RPO	1	1	0.0114711	0.0158529	0.0201118	0.0235337	0.0254288	0.0252619	0.0227535	0.0179723	0.0113429	0.00358416	-0.00441768	-0.0117806	-0.0177772	-0.0219916	-0.0243728	-0.0251871	-0.0249522	-0.0242476	-0.0235303	-0.0229807	-0.0224267	-0.0213827	-0.0191531	-0.015069	-0.00869596	-4.44116e-05	0.0103014	0.0212087	0.0311434	0.0384326	0.0415987	0.0396782	0.0324789	0.0206986	0.00586397	-0.00988829	-0.0241758	-0.0347825	-0.0400701	-0.0392721	-0.0326617	-0.0215277	-0.00794221	0.00558211	0.016536	0.0228319
8	RPO	1	1	0.0230132	0.0234802	0.0225078	0.0206067	0.0181182	0.0151972	0.0118587	0.00805666	0.00378587	-0.000862068	-0.00565094	-0.0102325	-0.0141771	-0.0170582	-0.0185413	-0.0184626	-0.0168818	-0.0140743	-0.010474	-0.00659736	-0.00293001	0.000143612	0.00243637	0.00395742	0.00487621	0.00544307	0.0058676	0.00625432	0.00654481	0.00652532	0.00589901	0.00439896	0.0019405	-0.00127274	-0.00470595	-0.00754011	-0.0088309	-0.00771308	-0.00366085	0.0032722	0.0123144	0.0219437	0.0300453	0.0342029	0.0320787	0.0218494
9	RPO	1	1	-0.015053	-0.0140511	-0.0124892	-0.0108134	-0.00924162	-0.00775327	-0.00619688	-0.00434005	-0.00198573	0.000912387	0.00419303	0.00746545	0.010207	0.0118299	0.0118309	0.00995618	0.00621504	0.000983319	-0.0050301	-0.01089	-0.0155712	-0.0181823	-0.0180746	-0.0150246	-0.0092661	-0.00149825	0.00719379	0.0155093	0.0221559	0.0260403	0.0264569	0.0231936	0.016609	0.00757192	-0.00265285	-0.0126146	-0.0209156	-0.0263927	-0.0283183	-0.0264848	-0.0212242	-0.0133824	-0.00410502	0.0053149	0.0136427	0.019882
10	RPO	1	1	0.0126059	0.01422	0.0166189	0.018886	0.0200768	0.0194169	0.0164238	0.0110835	0.00386125	-0.00436246	-0.0124337	-0.019188	-0.0236322	-0.0251853	-0.0237928	-0.019933	-0.0145845	-0.00896379	-0.0043021	-0.00155998	-0.00120553	-0.00312962	-0.00660591	-0.010464	-0.0133254	-0.0139387	-0.0115117	-0.00590679	0.00223273	0.0115727	0.0203168	0.026555	0.028712	0.0259197	0.0182833	0.00695308	-0.00607869	-0.0182806	-0.0271317	-0.0306428	-0.0278323	-0.0190386	-0.00592943	0.00874504	0.0216319	0.0293884
11	RPO	1	1	-0.0112455	-0.00570318	-3.36765e-05	0.00508175	0.00901742	0.0113029	0.011724	0.0104007	0.00774127	0.00436566	0.000932756	-0.00204806	-0.00433893	-0.00607308	-0.00773901	-0.0100199	-0.0136124	-0.0189394	-0.0259219	-0.0338403	-0.0413544	-0.046691	-0.047967	-0.0436296	-0.0328898	-0.0160429	0.00536805	0.0287119	0.0506199	0.0675676	0.0765439	0.0756623	0.0646407	0.0449514	0.0196249	-0.00722932	-0.0311781	-0.0482741	-0.0558163	-0.0528729	-0.0404763	-0.0214318	0.000243245	0.0200817	0.0340512	0.0393239
12	RPO	1	1	0.0286647	0.0225999	0.0165812	0.0105708	0.00472407	-0.000628644	-0.00509843	-0.0082813	-0.00988508	-0.00980948	-0.00820832	-0.00550498	-0.00233147	0.000556692	0.00242058	0.00269441	0.00107235	-0.00237259	-0.00717108	-0.0125247	-0.0174114	-0.0207917	-0.0217736	-0.019814	-0.0148342	-0.00728393	0.00188725	0.0113838	0.0197694	0.0256935	0.0281488	0.0266446	0.021332	0.012982	0.00289523	-0.00731767	-0.0160258	-0.0218276	-0.0238159	-0.0217414	-0.016055	-0.00785966	0.00128667	0.00963158	0.0155203	0.01765
13	RPO	1	1	0.0068919	0.00824632	0.0107181	0.0134049	0.0153814	0.0158642	0.0143471	0.0107152	0.00526244	-0.00135773	-0.0082511	-0.0144671	-0.0191762	-0.0218504	-0.0223519	-0.0209487	-0.0182561	-0.0150655	-0.0121586	-0.0101095	-0.00914394	-0.00907715	-0.00935413	-0.00920283	-0.00783163	-0.00466743	0.000443768	0.00714321	0.0145519	0.0214085	0.0263096	0.0279998	0.0256651	0.019153	0.00907692	-0.0032327	-0.0159308	-0.0269578	-0.034427	-0.0369695	-0.0340088	-0.0259001	-0.0138883	9.22123e-05	0.01376	0.0248716
14	RPO	1	1	0.00613569	0.00151598	-0.000895701	-0.00173053	-0.00168906	-0.00141567	-0.00140577	-0.0019171	-0.00295732	-0.00431317	-0.00561602	-0.0064581	-0.00649269	-0.00554092	-0.00363999	-0.00107265	0.00167546	0.00402408	0.00540271	0.00539075	0.00382184	0.000854098	-0.00303293	-0.00710219	-0.0104931	-0.0123949	-0.0122295	-0.00977418	-0.00526665	0.000622125	0.00687981	0.0123319	0.0158635	0.0166476	0.0143217	0.00909111	0.00170837	-0.00662294	-0.0144775	-0.0204578	-0.0234391	-0.0227912	-0.0184849	-0.0110866	-0.00164193	0.00852798
15	RPO	1	1	-0.0102946	-0.00743867	-0.00401188	-0.000791773	0.00158307	0.00271729	0.00246399	0.000980194	-0.00134438	-0.00398009	-0.00636308	-0.00804552	-0.0087434	-0.00842459	-0.00729615	-0.00573207	-0.00424812	-0.00331845	-0.00327895	-0.00423275	-0.00599206	-0.00812636	-0.00998748	-0.0108698	-0.0101458	-0.00744609	-0.00279654	0.00334457	0.0101096	0.0163367	0.0207758	0.0223158	0.0202719	0.0145541	0.00578552	-0.00474962	-0.0153136	-0.0239612	-0.0289429	-0.0290441	-0.0238734	-0.0140292	-0.00102295	0.0129314	0.025292	0.0336211
16	RPO	1	1	-0.0133701	-0.0176094	-0.0190896	-0.018701	-0.0171978	-0.0151033	-0.0127285	-0.0101767	-0.00742971	-0.00445155	-0.00125738	0.00202565	0.00517131	0.00785669	0.0097484	0.010572	0.0101406	0.00844755	0.00567323	0.00216742	-0.00158732	-0.00505317	-0.00769202	-0.00906608	-0.00888842	-0.00709357	-0.00386579	0.000375612	0.00501682	0.00931341	0.012492	0.0138555	0.0129097	0.00944992	0.00364088	-0.00398631	-0.0125747	-0.0210045	-0.0280617	-0.0325832	-0.0336085	-0.0305607	-0.0232933	-0.0121453	0.00210222	0.018323
1	RPO	1	2	0.0396351	0.0325396	0.029771	0.0294008	0.0293254	0.0276803	0.0231394	0.015267	0.00456535	-0.00766816	-0.0196279	-0.0294973	-0.0358048	-0.0378583	-0.0358942	-0.031048	-0.0251885	-0.0203714	-0.0183613	-0.0201197	-0.0254715	-0.0330676	-0.0405196	-0.0449329	-0.0435456	-0.0344637	-0.017317	0.00651838	0.033902	0.0604229	0.0811694	0.0916902	0.0890077	0.0723751	0.0436084	0.00695451	-0.0316422	-0.065499	-0.0885392	-0.0964766	-0.0877114	-0.0638372	-0.0293833	0.00893183	0.0434096	0.0667913
2	RPO	1	2	0.059262	0.0531798	0.0475224	0.0417315	0.0352538	0.0276913	0.0188621	0.00894748	-0.00152292	-0.0117518	-0.02081	-0.0278635	-0.0323191	-0.0340012	-0.0331861	-0.030548	-0.0270767	-0.0237944	-0.0215179	-0.0206502	-0.0210303	-0.0219827	-0.0223915	-0.0210061	-0.016739	-0.00901551	0.00194417	0.0150817	0.0285714	0.0401026	0.0473285	0.048349	0.0422031	0.0291769	0.0109133	-0.00977577	-0.0293942	-0.044331	-0.0516133	-0.0495388	-0.0381116	-0.0192343	0.00352833	0.0254845	0.0415862	0.0472865
3	RPO	1	2	0.0301434	0.0243359	0.0201575	0.016591	0.0128013	0.00831508	0.00300109	-0.00280017	-0.00841863	-0.0130245	-0.0158394	-0.0164177	-0.0147183	-0.0112299	-0.00689423	-0.00290478	-0.000575362	-0.000922977	-0.00444738	-0.0109371	-0.0194015	-0.0282604	-0.0355059	-0.039131	-0.0375164	-0.0298471	-0.0164263	0.00131572	0.0209317	0.0393325	0.0533157	0.0601388	0.0581498	0.0471681	0.0286569	0.00556736	-0.0182075	-0.0384156	-0.0513271	-0.054463	-0.0471395	-0.0307603	-0.00858579	0.0147988	0.0342957	0.0452159
4	RPO	1	2	-0.0735064	-0.0619221	-0.0476085	-0.03235	-0.0178086	-0.00532688	0.00420281	0.010354	0.0131632	0.0130316	0.0106366	0.00682653	0.00250388	-0.00151554	-0.00456045	-0.00615661	-0.00609192	-0.004408	-0.00138043	0.00253126	0.0067373	0.0106273	0.0136479	0.0153566	0.0155211	0.0141328	0.0114359	0.00783913	0.00386967	4.91178e-05	-0.00322048	-0.00574961	-0.00762798	-0.00921615	-0.0110603	-0.0137796	-0.0178322	-0.023349	-0.0299828	-0.0367922	-0.042299	-0.0446575	-0.0418814	-0.0322417	-0.0145915	0.0113351
5	RPO	1	2	0.0176689	0.0175319	0.018126	0.0181968	0.0167571	0.0132465	0.00754669	1.05922e-05	-0.00865996	-0.0175214	-0.0255364	-0.0317437	-0.0354153	-0.0361762	-0.0340353	-0.0293826	-0.0229398	-0.01561	-0.00834118	-0.00199097	0.00282199	0.00580265	0.00699922	0.00675313	0.00563109	0.00425699	0.00319145	0.00278984	0.0031122	0.00386178	0.0044786	0.00424211	0.00245675	-0.00139824	-0.00741288	-0.0151736	-0.0237348	-0.0316889	-0.0374107	-0.0393259	-0.0362379	-0.0276018	-0.0137519	0.00406771	0.0238366	0.0429582
6	RPO	1	2	-0.0147765	-0.0231071	-0.0300825	-0.0352158	-0.0379185	-0.0376157	-0.0339219	-0.0267338	-0.0163572	-0.00354555	0.0105289	0.0243811	0.0364438	0.0452934	0.0498689	0.0496515	0.0447275	0.0358115	0.0241068	0.0111217	-0.00156246	-0.0125458	-0.0207681	-0.025613	-0.0269581	-0.0251199	-0.0207684	-0.0147541	-0.00797514	-0.00122746	0.00486621	0.00989431	0.0136832	0.0162504	0.0177232	0.0182786	0.0180376	0.0170653	0.0153398	0.0127728	0.00929046	0.00488209	-0.000277811	-0.00577293	-0.0109401	-0.0148819
7	RPO	1	2	0.0436446	0.0385895	0.034019	0.0298435	0.0258217	0.0216212	0.0169383	0.0115656	0.00548194	-0.00113375	-0.00792545	-0.0144134	-0.0201186	-0.0246596	-0.0278118	-0.0295569	-0.0300298	-0.0294748	-0.0281097	-0.026052	-0.0232575	-0.0195107	-0.0145154	-0.00803857	-5.85012e-05	0.00910727	0.0187256	0.0277002	0.0347145	0.0384558	0.0379117	0.0326362	0.0229028	0.00976499	-0.00506753	-0.0194876	-0.0313211	-0.0387374	-0.0405757	-0.0365844	-0.027477	-0.0148491	-0.000926316	0.0117824	0.0208877	0.0244923
8	RPO	1	2	0.00684343	0.00272927	-0.000633908	-0.00345061	-0.00582413	-0.00775354	-0.00917097	-0.00999618	-0.0101961	-0.00979059	-0.00885064	-0.00745734	-0.00570841	-0.00367103	-0.00136785	0.00118662	0.00399254	0.00699593	0.0100425	0.0128454	0.0149954	0.0160384	0.0155183	0.013115	0.00874711	0.00264737	-0.0045824	-0.0120438	-0.0186657	-0.0233995	-0.025411	-0.0242664	-0.0200806	-0.0135566	-0.00586245	0.00155243	0.00725657	0.0101233	0.00958999	0.00581659	-0.000287386	-0.00716626	-0.0129284	-0.0156713	-0.013844	-0.0065902
9	RPO	1	2	0.0229188	0.0194662	0.014521	0.00840335	0.00176854	-0.00450175	-0.00955105	-0.0126801	-0.0135216	-0.0121161	-0.0089039	-0.00463762	-0.000207183	0.00353906	0.00597684	0.00685265	0.00626408	0.00465195	0.00266803	0.000980067	0.000125733	0.000323379	0.00146314	0.00310514	0.00462645	0.00536569	0.00480989	0.0027321	-0.000707099	-0.00501547	-0.00944482	-0.0131762	-0.0154775	-0.0158942	-0.0142904	-0.0108967	-0.00626197	-0.00109351	0.00387166	0.00801251	0.0109167	0.0123995	0.0124843	0.0113275	0.00910706	0.00589292
10	RPO	1	2	0.0302568	0.0193175	0.00861121	-0.00106131	-0.00894587	-0.0144433	-0.0172089	-0.0172029	-0.0147068	-0.0102833	-0.00468928	0.00123978	0.00670827	0.0110939	0.0140243	0.0153772	0.0152848	0.0140515	0.0120606	0.0096676	0.00713612	0.00459875	0.00206141	-0.000528113	-0.00323069	-0.0060401	-0.00884278	-0.011391	-0.013346	-0.0143393	-0.014053	-0.0122987	-0.00907979	-0.00461946	0.000662146	0.00620343	0.0113746	0.0155824	0.0183488	0.0193492	0.0184666	0.015773	0.0114845	0.00593071	-0.000517492	-0.00749162
11	RPO	1	2	-0.00618226	-0.0172322	-0.0273369	-0.0353853	-0.0401558	-0.0405927	-0.0360359	-0.0265152	-0.0128364	0.00344544	0.0201999	0.0351225	0.0460622	0.0514578	0.0506394	0.04395	0.0327731	0.0192089	0.00573283	-0.00530829	-0.012153	-0.0139253	-0.010859	-0.00420529	0.00402399	0.0115231	0.0162259	0.0167422	0.0127285	0.00496289	-0.0048003	-0.0142022	-0.0208816	-0.0230369	-0.0199298	-0.012152	-0.0015117	0.00925416	0.0171549	0.0196537	0.0153932	0.00468066	-0.0103668	-0.0261041	-0.0379794	-0.0413786
12	RPO	1	2	0.10117	0.0835976	0.0659329	0.0485375	0.0319366	0.0167983	0.00378037	-0.00648624	-0.0135472	-0.0172159	-0.0176794	-0.0155356	-0.0117525	-0.00756228	-0.00427032	-0.00301296	-0.00456636	-0.00912348	-0.0161978	-0.0246576	-0.0328639	-0.0389991	-0.0413744	-0.0388076	-0.0308859	-0.0181243	-0.00197691	0.0154097	0.0315292	0.043948	0.050762	0.0509399	0.0445226	0.0326335	0.0172868	0.00103755	-0.0135277	-0.0242163	-0.0296399	-0.0294609	-0.0244211	-0.0162219	-0.00720751	8.2858e-05	0.0033523	0.000921536
13	RPO	1	2	-0.00453226	0.000258351	0.00587036	0.0113414	0.0156845	0.0180565	0.0179016	0.0150628	0.00982113	0.00284912	-0.00489375	-0.0123385	-0.0184825	-0.0225871	-0.0242872	-0.0236305	-0.0210647	-0.0172988	-0.0131389	-0.00930064	-0.00625787	-0.00415312	-0.00278107	-0.00169299	-0.000325298	0.00180735	0.00494185	0.00895948	0.0133568	0.0173185	0.0198789	0.0201333	0.0174656	0.0117324	0.00336334	-0.00665689	-0.0169185	-0.0258074	-0.0318023	-0.0337413	-0.0310644	-0.023953	-0.0133169	-0.000677021	0.0120882	0.0230431
14	RPO	1	2	0.031567	0.0291758	0.0276993	0.0264797	0.024729	0.0217055	0.0168666	0.010038	0.00148531	-0.00809323	-0.0176451	-0.0259653	-0.0319028	-0.0346008	-0.0336633	-0.029272	-0.0221873	-0.0136036	-0.0049522	0.00237143	0.00727857	0.00919047	0.00816058	0.00484577	0.000367927	-0.00394975	-0.00689001	-0.00760088	-0.00582717	-0.00197417	0.00297351	0.00766783	0.0107184	0.0110334	0.00812838	0.00229454	-0.0054197	-0.0133607	-0.0196384	-0.0225418	-0.020956	-0.0147006	-0.00468402	0.00718746	0.018299	0.0257698
15	RPO	1	2	-0.0226462	-0.0154535	-0.0077721	-0.000941962	0.00401932	0.00656857	0.00662039	0.00458814	0.0012222	-0.00256292	-0.00589434	-0.00816389	-0.00909878	-0.00885671	-0.00795817	-0.00709606	-0.00704616	-0.00836016	-0.0112155	-0.01531	-0.0198558	-0.0237472	-0.025713	-0.0246414	-0.0198176	-0.0111731	0.000592065	0.0140633	0.0272955	0.0381089	0.0444845	0.044925	0.0388316	0.0266536	0.0099258	-0.00893987	-0.0270579	-0.0414917	-0.0498129	-0.0505127	-0.0433154	-0.0292793	-0.0105912	0.00977971	0.0286134	0.0429666
16	RPO	1	2	0.126552	0.112099	0.0985269	0.084736	0.0697996	0.0531816	0.0348315	0.0153062	-0.00434947	-0.0227631	-0.0385381	-0.0505587	-0.0582896	-0.0619482	-0.0624591	-0.0612522	-0.059928	-0.0597989	-0.061449	-0.0644966	-0.0675274	-0.0683414	-0.0644343	-0.0536766	-0.0349363	-0.00861044	0.0231219	0.0565082	0.0867281	0.108695	0.118097	0.112298	0.0909984	0.056471	0.0133654	-0.0320046	-0.0727217	-0.102446	-0.116566	-0.11305	-0.0928207	-0.0596548	-0.0195839	0.0201306	0.0522312	0.0705906
1	RPO	1	3	0.0270867	0.0231026	0.0214971	0.0212852	0.0212094	0.0200136	0.016711	0.0108981	0.00285274	-0.00651382	-0.0158352	-0.0236779	-0.0288162	-0.0305916	-0.0290841	-0.0251366	-0.0202331	-0.0160796	-0.0142058	-0.0155224	-0.0200065	-0.0266249	-0.0334137	-0.037888	-0.0376111	-0.0308287	-0.0170767	0.00260201	0.0255957	0.0481425	0.0660022	0.0753159	0.0735397	0.0601203	0.0367857	0.00741048	-0.0226915	-0.0476874	-0.0624787	-0.0638155	-0.0510841	-0.0266797	0.00433404	0.0350718	0.0580815	0.0667794
2	RPO	1	3	0.112071	0.0925103	0.0730873	0.0542284	0.0363941	0.0200823	0.00571579	-0.00630727	-0.0156739	-0.0222218	-0.0259778	-0.0272201	-0.0264498	-0.0243732	-0.0217871	-0.0194677	-0.0180908	-0.0180487	-0.019346	-0.0215943	-0.0240102	-0.0256129	-0.0253347	-0.0223034	-0.0160346	-0.00662976	0.0050971	0.0177295	0.0294156	0.0381491	0.0421692	0.0403174	0.032359	0.0191319	0.00253645	-0.0147292	-0.0296493	-0.0393693	-0.0418082	-0.0361465	-0.02308	-0.00492751	0.0146613	0.0312296	0.0401827	0.0375311
3	RPO	1	3	-0.010458	-0.0188973	-0.0242641	-0.0270864	-0.0277508	-0.0264614	-0.023326	-0.0183883	-0.0117555	-0.00370769	0.00523878	0.0143127	0.0225892	0.029087	0.0329408	0.0335645	0.0307276	0.0246741	0.0160869	0.00601236	-0.00428337	-0.0135175	-0.0205429	-0.0245199	-0.0250196	-0.022081	-0.0162094	-0.00827288	0.000612956	0.0092518	0.0165101	0.021453	0.0234695	0.0223365	0.0182242	0.0116634	0.0034406	-0.00546021	-0.0140056	-0.0212083	-0.0261998	-0.0283423	-0.0272061	-0.0225961	-0.0145411	-0.00325454
4	RPO	1	3	-0.0180247	-0.0266295	-0.0312217	-0.0322829	-0.0303803	-0.0261244	-0.0201184	-0.0129934	-0.00538212	0.00206644	0.00872881	0.0140838	0.0177442	0.0195124	0.0194368	0.0177643	0.0149403	0.0115049	0.0080172	0.00495273	0.00262224	0.00117663	0.000568794	0.000603981	0.000996434	0.00144737	0.00172033	0.0016784	0.00130416	0.000680373	-6.1236e-05	-0.000786217	-0.00145767	-0.00216038	-0.00312848	-0.00471735	-0.00726666	-0.0110019	-0.0158871	-0.021512	-0.0270052	-0.0311032	-0.0322538	-0.028877	-0.019643	-0.00373247
5	RPO	1	3	0.0712721	0.0692926	0.06812	0.0662493	0.062059	0.0541714	0.0417367	0.0247938	0.00433012	-0.0178265	-0.0392832	-0.0576061	-0.0707356	-0.077475	-0.077714	-0.0724526	-0.0636618	-0.0537355	-0.0449379	-0.0388546	-0.0359458	-0.0354482	-0.0354489	-0.0334174	-0.026854	-0.0140737	0.00510206	0.0291052	0.0546284	0.0771293	0.0917349	0.0942837	0.0824441	0.0564512	0.0194407	-0.0228661	-0.0631203	-0.09359	-0.107792	-0.101919	-0.0758461	-0.0335642	0.0172776	0.0665297	0.103252	0.117611
6	RPO	1	3	-0.0591026	-0.0365499	-0.0111093	0.0141739	0.0357391	0.0502096	0.0550332	0.0492323	0.033697	0.0110724	-0.0146081	-0.038873	-0.0574462	-0.0672523	-0.0670079	-0.0574377	-0.0413373	-0.0227446	-0.00617399	0.00447743	0.00683989	0.00056506	-0.0123107	-0.0278477	-0.0410155	-0.0469076	-0.0420811	-0.0254014	0.00133283	0.0336296	0.0650368	0.0884477	0.097877	0.0899491	0.064911	0.0269617	-0.0165173	-0.0561746	-0.0828334	-0.0895384	-0.0733736	-0.036618	0.0134368	0.0655634	0.106624	0.124155
7	RPO	1	3	-0.080767	-0.0755916	-0.0662952	-0.054558	-0.0418709	-0.0293795	-0.017809	-0.00748681	0.00154002	0.00936606	0.0160734	0.0216289	0.0258444	0.0283694	0.0287878	0.0267567	0.0221254	0.0150818	0.006198	-0.00356985	-0.0130029	-0.0207545	-0.0255923	-0.0266155	-0.023441	-0.0163124	-0.00609496	0.00582521	0.017741	0.0278954	0.0347429	0.0371841	0.03473	0.0275526	0.0164183	0.00255327	-0.0125251	-0.0272082	-0.039974	-0.0494746	-0.0545917	-0.0544459	-0.048328	-0.0357249	-0.0162933	0.0100976
8	RPO	1	3	-0.000490499	-0.00101747	-0.000612212	7.52874e-05	0.000515493	0.000383799	-0.000411132	-0.00169041	-0.00310182	-0.00420359	-0.00461181	-0.00413972	-0.00286967	-0.00118937	0.000262326	0.000740309	-0.00044747	-0.00370882	-0.00901636	-0.015815	-0.0230471	-0.0292998	-0.0330502	-0.0329747	-0.0282629	-0.0188595	-0.00559041	0.00992354	0.0254688	0.0386115	0.0471402	0.0494796	0.0450417	0.0343665	0.0190717	0.00160145	-0.0152233	-0.0286865	-0.0366907	-0.0381329	-0.0330954	-0.0228076	-0.00938364	0.004607	0.0166631	0.0248217
9	RPO	1	3	-0.0258882	-0.0268965	-0.0268763	-0.0262508	-0.025088	-0.0231505	-0.0200768	-0.0155395	-0.00943722	-0.0020192	0.00607574	0.0139005	0.0203662	0.0244405	0.0253849	0.022957	0.017455	0.00973151	0.00106439	-0.00708373	-0.0133215	-0.0166064	-0.0164222	-0.0128995	-0.00676359	0.000795317	0.00836389	0.0145619	0.0183271	0.0190658	0.0167502	0.0118684	0.00530142	-0.00190252	-0.00872089	-0.0143716	-0.0184125	-0.0207475	-0.0215577	-0.0211431	-0.0197507	-0.0174491	-0.0140064	-0.00893649	-0.00159295	0.00863905
10	RPO	1	3	-0.0391231	-0.0290817	-0.0188892	-0.00943337	-0.00152803	0.0042245	0.00749978	0.00835684	0.00720566	0.004736	0.00179338	-0.000824267	-0.0024582	-0.00274923	-0.00170212	0.000362491	0.00281383	0.00492155	0.00597921	0.00549629	0.00331657	-0.00035435	-0.00491818	-0.00950602	-0.0131282	-0.0148873	-0.0141865	-0.0108622	-0.00527099	0.00176293	0.0090592	0.0152815	0.0192444	0.0201495	0.0177752	0.0125657	0.00552679	-0.00191259	-0.00822647	-0.0120893	-0.0126937	-0.00994912	-0.00449221	0.00242792	0.0092174	0.0142806
11	RPO	1	3	0.0186066	0.0207552	0.0233895	0.0256284	0.0266153	0.0256797	0.0224597	0.0170123	0.00980588	0.00164042	-0.0065189	-0.0137507	-0.0193589	-0.023043	-0.02494	-0.0255452	-0.0255919	-0.0257977	-0.0266285	-0.0281113	-0.0297616	-0.0306574	-0.0296232	-0.0255602	-0.017758	-0.0061845	0.00833871	0.0241841	0.0391233	0.0507068	0.0567398	0.0557372	0.0472883	0.0322296	0.012567	-0.00881709	-0.0286626	-0.0438972	-0.0522021	-0.0524264	-0.0448095	-0.0309509	-0.0135063	0.00428059	0.0191712	0.0284884
12	RPO	1	3	0.0614241	0.0477072	0.0324631	0.0169604	0.00270111	-0.00880918	-0.0163642	-0.0192359	-0.0173522	-0.0113378	-0.00247747	0.00747766	0.0165773	0.0230059	0.0253909	0.0230741	0.0162271	0.00585303	-0.00635431	-0.0183212	-0.0279371	-0.0334816	-0.0339167	-0.0291002	-0.019817	-0.00763413	0.00537003	0.017016	0.0254444	0.0294438	0.0286878	0.0237645	0.0160405	0.0073591	-0.000345429	-0.00545018	-0.00700531	-0.00490986	7.8245e-05	0.00648413	0.0124432	0.0160662	0.0158287	0.0108826	0.0012025	-0.0124243
13	RPO	1	3	0.00220244	0.00671992	0.0085594	0.00891962	0.00875666	0.0086469	0.00879884	0.00906239	0.00909125	0.00847079	0.00688291	0.00422234	0.000664884	-0.00332751	-0.00709317	-0.00990172	-0.0110921	-0.0102515	-0.00729719	-0.00253452	0.00337763	0.00951589	0.0148645	0.0184831	0.0196648	0.0180742	0.0137973	0.00733448	-0.000458941	-0.00850083	-0.0156404	-0.0208095	-0.0231577	-0.0221512	-0.0176609	-0.00998559	0.000173666	0.01175	0.0234266	0.0337354	0.0411951	0.0444498	0.0424245	0.0344394	0.0202841	0.000294707
14	RPO	1	3	0.0651613	0.0585005	0.055128	0.0515353	0.0449882	0.0340167	0.0184388	-0.000503552	-0.0206238	-0.0391748	-0.0534804	-0.0615439	-0.0624878	-0.0568208	-0.0463561	-0.0338241	-0.0224038	-0.0149129	-0.0132567	-0.0179334	-0.0278465	-0.0404866	-0.0524168	-0.0599821	-0.0600529	-0.0507914	-0.0321143	-0.00581225	0.0246	0.054433	0.0786691	0.0928091	0.0937338	0.0802541	0.053517	0.0169064	-0.0245039	-0.0646197	-0.0973832	-0.117683	-0.122199	-0.109872	-0.0821159	-0.0424657	0.00411611	0.0519447
15	RPO	1	3	0.0256299	0.0240688	0.0221798	0.0196983	0.0163816	0.0121037	0.0068553	0.000876723	-0.00537116	-0.0112606	-0.0160795	-0.0192262	-0.0202679	-0.0190834	-0.0159066	-0.0112963	-0.00613442	-0.00139367	0.00200507	0.00338588	0.00249	-0.000507734	-0.00492246	-0.00970281	-0.0136096	-0.0154936	-0.0145915	-0.010685	-0.00423587	0.00366125	0.0114655	0.0174792	0.0202871	0.0190911	0.0139944	0.00607249	-0.002844	-0.0104415	-0.0144984	-0.0134306	-0.00676912	0.00452036	0.0180764	0.0304712	0.0377764	0.0362883
16	RPO	1	3	-0.0426979	-0.0343417	-0.0217594	-0.00756465	0.00550311	0.0150238	0.0193061	0.0177099	0.010712	-0.000210378	-0.0128699	-0.0248738	-0.0340612	-0.038994	-0.0392122	-0.0353134	-0.0288251	-0.0217564	-0.0161304	-0.0134445	-0.0142719	-0.0180403	-0.0230981	-0.0270795	-0.0274703	-0.0222867	-0.0107003	0.0066302	0.0274359	0.0481744	0.0646667	0.0729405	0.0701737	0.0554055	0.0299425	-0.00268923	-0.0372814	-0.0677976	-0.0885632	-0.0953552	-0.0862858	-0.0622827	-0.0269677	0.0139381	0.0536819	0.0857102
[truncated: 204 more columns]

## Sheet: Key
Abbreviation	Variable Name
ROI	Regions of Interest
RPO	Right Parieto-occipital
LPO	Left Parieto-occipital
MPO	Middle Parieto-occipital
S	Standard
D	Deviant
C	Control
