# Supplementary material for: Orientation and contrast deviance examined: Contrast effects mimic deviant-related negativity yet neither produce the canonical neural correlate of prediction error
Source: PLoS One. 2024 Mar 15;19(3):e0299948. doi: 10.1371/journal.pone.0299948 (PMC10942059; doi:10.1371/journal.pone.0299948)
Supplement: S4 Data — (XLSX) [file pone.0299948.s007.xlsx]

## Sheet: Difference Wave Mean Amplitudes
	Orientation									Contrast
Participant ID	Standard_LPO	Standard_MPO	Standard_RPO	Deviant_LPO	Deviant_MPO	Deviant_RPO	Control_LPO	Control_MPO	Control_RPO	Standard_LPO	Standard_MPO	Standard_RPO	Deviant_LPO	Deviant_MPO	Deviant_RPO	Control_LPO	Control_MPO	Control_RPO
1	2.3157	3.5304	1.7887	2.6295	3.9059	1.8149	2.2248	3.5323	1.843	2.3484	3.2218	1.8098	2.0657	2.5534	1.1355	0.8568	1.2184	0.4946
2	-0.1343	0.6931	1.1407	0.5125	1.0107	1.083	0.0277	0.4461	0.743	-0.1395	0.2138	0.2943	-0.1584	-0.2624	-0.5422	0.1876	0.1897	0.1995
3	0.0113	0.0169	0.022	0.09	0.1345	0.1752	0.0629	0.094	0.1225	-0.1225	-0.1831	-0.2386	-0.1468	-0.2195	-0.286	-0.2993	-0.4475	-0.5831
4	1.018	0.9418	1.0161	0.3195	0.3741	0.227	0.807	0.9517	1.1975	0.5894	0.7308	1.043	0.3556	0.4557	0.388	1.422	0.9065	0.6935
5	0.092	0.0377	-0.1023	0.2691	0.2983	0.0724	-0.2555	0.0585	-0.0252	0.4663	0.4695	0.2055	0.8798	1.0935	0.6754	0.1176	0.49	0.3396
6	0.6506	0.2677	0.743	0.6399	0.2812	0.2021	0.3721	0.3146	0.7244	0.3318	0.2238	0.4544	0.5943	0.1508	0.2385	0.4261	0.0912	0.5085
7	0.5062	1.7812	1.7964	0.582	2.2678	2.2564	0.6666	2.8371	3.0238	0.184	1.4761	1.3711	0.3617	1.902	1.7604	0.3116	2.0679	2.4706
8	0.4317	0.891	1.2658	0.1916	0.3531	0.6375	0.8923	1.3049	1.7427	-0.3851	-0.4365	-0.4377	0.8336	0.7752	0.5356	-0.2213	-0.2193	-0.3008
9	-0.5574	-0.4236	-0.0144	-0.4818	-0.3323	0.0875	-0.9957	-0.8464	-0.3147	-0.4848	-0.3717	-0.0248	0.0347	0.0378	0.0356	-0.2822	-0.1685	0.144
10	0.201	0.0434	-0.0479	0.1847	-0.134	-0.2655	0.7731	0.3847	0.1239	0.4912	0.3723	0.2263	0.016	-0.139	-0.1885	0.1042	0.0847	0.0871
11	1.0736	1.4392	0.7383	0.5919	0.99	0.4993	0.6607	1.0896	0.702	0.9841	1.2379	0.5825	0.4895	0.7793	0.3851	0.1616	0.1665	-0.2529
12	1.7233	2.2031	1.633	2.0113	2.6846	1.938	2.109	2.398	1.5662	0.4183	0.5561	0.3036	0.1456	0.2563	0.0845	0.9279	1.0637	0.649
13	0.0078	0.4929	-0.5506	-0.0147	0.9383	-0.4603	-0.3884	0.2099	-0.7152	0.981	0.3781	-0.0573	0.7592	-0.0987	-0.0408	0.1555	-0.3907	-0.7663
14	0.1923	0.5856	0.3027	-1.1649	-0.7988	-0.6822	0.3844	0.6908	0.5732	0.2117	0.936	1.0459	-0.1542	0.2218	0.2373	-0.3506	-0.5688	-0.4882
15	1.0653	0.461	0.3856	1.3638	0.7065	0.5452	0.9951	0.5921	0.4177	1.1315	0.5483	0.4569	0.3883	0.3439	0.2824	-0.2501	-0.12	-0.2216
16	0.6306	0.7184	0.4383	0.341	0.3873	0.2362	0.2173	0.2573	0.1572	0.1665	0.1929	0.1178	0.4224	0.4792	0.2923	-0.0187	-0.0181	-0.0109
17	0.0307	0.3822	0.5866	-0.3114	0.2642	0.4414	0.1982	0.3112	1.1368	-0.0845	0.2893	0.5829	0.0566	-0.0619	0.3765	-0.4402	-0.0384	0.3273
18	1.6379	2.1464	1.7179	0.9089	2.3897	2.1004	1.7067	1.7483	1.0903	0.8676	1.485	1.472	0.0508	1.0633	0.8133	1.0673	1.9496	1.5969

## Sheet: Key
Abbreviation	Variable Name
ROI	Regions of Interest
RPO	Right Parieto-occipital
LPO	Left Parieto-occipital
MPO	Middle Parieto-occipital
