# Supplementary material for: Orientation and contrast deviance examined: Contrast effects mimic deviant-related negativity yet neither produce the canonical neural correlate of prediction error
Source: PLoS One. 2024 Mar 15;19(3):e0299948. doi: 10.1371/journal.pone.0299948 (PMC10942059; doi:10.1371/journal.pone.0299948)
Supplement: S5 Data — (XLSX) [file pone.0299948.s008.xlsx]

## Sheet: central
	Factor 1												Factor 5												Factor 6
	Positive						Negative						Positive						Negative						Positive						Negative
	Contrast			Orientation			Contrast			Orientation			Contrast			Orientation			Contrast			Orientation			Contrast			Orientation			Contrast			Orientation
Participant ID	Standard	Deviant	Control	Standard	Deviant	Control	Standard	Deviant	Control	Standard	Deviant	Control	Standard	Deviant	Control	Standard	Deviant	Control	Standard	Deviant	Control	Standard	Deviant	Control	Standard	Deviant	Control	Standard	Deviant	Control	Standard	Deviant	Control	Standard	Deviant	Control
1	4.296	2.4169	1.9933	2.9925	3.6839	3.3212	-0.9377	-0.365	0.077	-0.4765	-0.1126	-0.5984	-0.9574	-1.017	0.1578	0.0855	-0.4883	-0.5345	1.2714	1.5042	-0.0313	1.0919	0.4105	0.3629	1.9183	3.3783	1.3781	0.6336	1.6506	1.48	-2.0913	-2.3101	-1.4287	-1.4013	-2.3229	-1.5633
2	2.3223	0.6052	1.1799	1.5324	1.4301	0.8964	-1.546	-0.6544	-0.063	-0.9754	-1.0221	0.0758	0.4233	-0.3235	1.0499	0.6991	1.2348	-0.1302	-0.5907	0.1695	1.4186	-1.2917	-1.2254	-0.4959	-0.7046	-1.1536	-0.1387	-0.6475	0.4031	-1.352	0.0888	0.1699	-0.1403	0.2628	-1.3605	0.4766
3	1.1526	0.2646	-0.183	0.6138	1.0686	0.8731	-1.0485	-0.2407	0.1665	-0.5583	-0.9721	-0.7942	1.5072	0.878	1.4857	1.1779	1.0599	1.1582	-0.3558	-0.2073	-0.3507	-0.278	-0.2502	-0.2734	0.0526	-0.2546	0.0285	-0.1065	0.0944	0.2149	-0.0199	0.0963	-0.0108	0.0403	-0.0357	-0.0813
4	2.3471	1.4516	0.9024	1.8262	0.6843	1.5119	-0.9586	0.686	-1.613	0.007	0.4308	-0.5987	-0.3844	-0.4424	-3.234	0.2729	0.7963	0.1252	0.8286	1.4115	2.8237	0.6098	-1.3888	-0.9301	2.0284	0.4448	3.2589	0.5437	2.1772	0.9416	-0.7185	0.1876	-0.931	-0.1046	-1.3528	-0.2817
5	1.0044	1.3163	0.528	0.189	0.178	0.2397	-0.9192	-1.3046	-1.2479	-0.6236	-0.4781	-0.7344	-0.1305	-1.0199	-1.3593	0.6731	0.3612	-0.1574	0.5236	0.5068	-0.0284	-0.1115	0.1517	0.0849	1.5827	0.8007	1.4902	0.6941	1.3414	1.3091	0.4471	0.1688	0.4347	0.165	0.2939	0.1047
6	0.9222	0.6858	0.7969	0.7839	0.5025	0.6774	-1.17	-0.1016	-0.693	-1.2475	-1.0686	-1.5622	-0.2863	0.0997	-0.1227	-0.7402	-0.1503	-0.9647	0.2058	0.5404	0.0233	0.6021	0.224	-0.357	-0.521	-0.7806	-0.3833	-0.0305	-0.6711	0.3844	0.5434	-0.7149	-0.8605	-0.3329	-0.4024	0.9379
7	3.8708	3.3426	3.7884	1.9332	2.8409	2.9702	-3.0129	-3.1618	-3.6919	-2.0361	-2.4964	-1.9449	-0.9329	-2.231	-2.6403	-0.7674	-0.4841	-0.8549	-0.2554	-0.8545	-1.5154	0.216	-0.8044	-0.3882	1.0149	1.0305	-0.2008	0.8267	-0.4146	-0.1197	0.0397	0.1757	0.7404	-0.3566	0.1802	-0.2639
8	2.7769	1.9151	1.6849	1.5807	1.604	2.4322	-3.0181	-2.2374	-2.3011	-2.1134	-2.4875	-3.2847	1.6107	-1.1289	2.2736	0.2065	1.1176	-1.2238	-0.2798	2.4547	-0.1983	-0.3887	-1.475	-1.0507	0.7462	1.5242	1.7481	0.2483	-0.605	0.2371	-1.489	-0.9937	-1.7488	-1.2076	-0.98	-1.7632
9	-0.1779	-0.0609	-0.053	-0.1259	0.0464	-0.3969	-0.4839	0.0002	-0.5254	-0.5668	-0.9316	0.457	1.336	0.8544	0.4367	1.028	0.3821	1.4912	-1.9056	-0.4338	-1.5768	-1.976	-2.3496	-3.1538	0.0556	0.3099	0.2347	0.054	0.5312	0.0858	-0.5739	-0.8267	0.2525	-0.2488	-0.2095	-1.0371
10	0.4277	-0.1029	0.2359	0.1565	-0.0709	0.262	-1.8615	0.1695	-1.0775	-0.7007	0.0115	-1.1659	0.14	1.8053	0.5084	1.8692	1.8901	0.5329	-1.0012	-0.4071	-0.5154	-1.1546	-0.5474	-0.7498	1.5792	0.9181	0.1915	0.4061	1.3278	0.8139	-0.0762	-0.0058	-0.191	-0.0126	-0.8084	0.3198
11	1.7006	0.9723	0.6483	1.0994	0.89	1.0638	-1.284	-0.6809	-0.0623	-0.7271	-0.7893	-0.8154	-0.6917	-0.8742	0.8697	-0.2136	-0.1176	-0.0183	1.1773	0.0296	-0.364	0.8145	0.1335	0.4401	1.6657	0.9312	1.234	1.1632	1.5057	1.0326	-0.5569	-0.491	-0.8296	-0.4644	-0.4832	-0.6519
12	2.4169	1.4937	2.9078	2.8839	3.1449	3.223	-2.2023	-0.5685	-1.7439	-1.8	-2.1651	-1.3575	0.0085	0.682	-1.0727	-0.0893	-0.1166	0.1062	0.4334	0.5783	1.873	0.5296	0.7019	0.6847	2.0027	0.5442	0.6624	2.4085	2.8284	2.8711	-0.9741	-0.3134	-0.1798	-1.5304	-1.867	-1.9737
13	3.1176	1.4693	2.0859	1.8981	2.6511	1.9542	-0.8047	-0.5757	-0.4375	0.0902	-1.2616	-0.1265	1.3346	0.0441	3.011	1.4967	2.9168	2.5349	1.0262	0.8409	-0.2107	0.6847	-0.0907	0.2042	1.1485	0.7616	1.1773	1.3148	1.7654	1.8305	0.4765	0.3381	-0.2351	0.36	0.415	0.5002
14	2.8209	0.9699	1.4713	0.4189	-0.5438	1.3188	-0.9905	-0.1425	-0.0035	0.7078	1.5682	-0.2382	0.5496	1.374	2.4547	1.4416	1.1344	-1.062	-0.8045	-0.248	-0.4481	-0.1606	-2.3015	0.6672	-0.7133	-1.0406	-0.2763	-0.2597	-0.3557	-0.8739	0.7438	0.8098	-1.2427	-0.2714	-0.3589	0.3014
15	1.106	0.8078	0.1277	0.6334	0.7636	0.4762	-1.3793	-1.1298	-0.8804	-0.7001	-1.2498	-0.8683	0.2428	0.0673	0.53	-0.3875	0.4678	-1.4385	0.3058	-0.2912	-0.6145	0.5941	0.0134	0.9098	1.3618	-0.5954	0.0798	0.9608	0.7116	1.0488	-0.5181	0.4307	0.3271	-0.5323	-0.5757	-0.0619
16	-0.0187	0.4282	-0.4087	0.4486	0.2191	0.3622	0.0115	-0.1828	0.1786	-0.1918	-0.095	-0.1493	-0.0897	-0.1711	-0.2365	-0.3686	-0.1933	-0.0467	0.0579	0.112	0.1548	0.2403	0.1238	0.0139	-1.1674	0.0498	-1.0109	0.7319	2.3785	-0.33	0.9003	-0.0508	0.7589	-0.5675	-1.8527	0.3156
17	1.695	0.8494	0.8606	1.0958	0.9591	2.1675	-1.0032	-0.3436	0.1321	-0.7549	-0.7539	-0.3274	-0.1767	-0.0693	-0.1004	0.1946	0.5425	0.131	-0.368	-0.5167	-0.9972	-0.6755	-1.4362	-1.0087	-0.1128	0.9023	0.7201	-0.1359	0.3432	0.1675	-0.1755	0.2285	-1.0803	-0.3619	-0.4403	-1.5823
18	3.579	1.8989	1.6093	1.9366	2.8458	0.5445	-3.2244	-1.3103	-2.7939	-1.4321	-2.1721	-0.2352	2.1426	3.178	5.1444	1.894	2.2728	-0.1898	-2.2184	-2.9945	-3.0601	-1.0012	-3.0757	-0.576	3.3851	1.6772	6.5991	2.4711	6.6475	5.5664	-1.6808	-1.2438	-1.7432	-1.707	-4.7798	-2.4824
