# Supplementary material for: Orientation and contrast deviance examined: Contrast effects mimic deviant-related negativity yet neither produce the canonical neural correlate of prediction error
Source: PLoS One. 2024 Mar 15;19(3):e0299948. doi: 10.1371/journal.pone.0299948 (PMC10942059; doi:10.1371/journal.pone.0299948)
Supplement: S6 Data — (XLSX) [file pone.0299948.s009.xlsx]

## Sheet: periphery
	Factor 2												Factor 4												Factor 5												Factor 7												Factor 8
	Positive						Negative						Positive						Negative						Positive						Negative						Positive						Negative						Positive
	Contrast			Orientation			Contrast			Orientation			Contrast			Orientation			Contrast			Orientation			Contrast			Orientation			Contrast			Orientation			Contrast			Orientation			Contrast			Orientation			Contrast
Participant ID	Standard	Deviant	Control	Standard	Deviant	Control	Standard	Deviant	Control	Standard	Deviant	Control	Standard	Deviant	Control	Standard	Deviant	Control	Standard	Deviant	Control	Standard	Deviant	Control	Standard	Deviant	Control	Standard	Deviant	Control	Standard	Deviant	Control	Standard	Deviant	Control	Standard	Deviant	Control	Standard	Deviant	Control	Standard	Deviant	Control	Standard	Deviant	Control	Standard
1	0.506	-0.2713	0.5714	0.0538	-0.266	1.2745	1.9705	1.4117	0.7686	1.0548	0.8743	1.1354	3.5088	2.4155	5.4849	2.8807	1.8969	1.5439	-1.5198	-0.3629	-2.4925	-1.3434	-0.8149	0.0583	-0.2032	-0.7836	-0.1442	-0.3937	-0.4649	0.8924	-0.0712	-0.1573	0.1936	-0.1378	-0.7708	0.4091	0.4259	-0.4007	0.1487	0.1788	0.7862	0.0601	-0.7938	-0.6107	-1.5055	-0.5118	-0.7742	-0.7045	0.2862
2	0.2304	1.3315	-1.4884	-0.0851	-0.0893	-0.0786	-1.6288	-0.5057	-0.6174	-0.7101	-0.9571	-0.7173	0.621	-0.7694	-0.1023	0.23	0.3771	-0.8477	-0.1242	-0.0875	0.4025	-0.3269	1.1014	0.2978	0.0371	0.2519	-0.1909	-0.3721	-1.4483	-1.1311	-0.2666	-0.562	-0.2318	-0.6453	-0.1153	-0.0201	0.2516	0.4558	0.4049	-0.0912	0.3661	0.144	-1.0704	-0.8885	-1.8669	-0.9825	-1.0107	-1.1934	-0.395
3	0.4472	0.2673	0.5465	0.282	0.2862	0.7772	-2.325	-2.3426	-0.3704	-1.1637	-1.0073	-0.9305	-0.2723	-0.2884	-0.6371	0.0837	-0.3715	-1.2271	-0.1295	-1.236	-0.3731	-0.2054	-0.2989	-0.0231	-0.021	-0.3431	0.0378	-0.0287	0.3609	0.8747	0.3543	0.0013	0.0553	-0.3145	-0.3211	0.3261	0.5523	0.9007	0.8262	0.3074	-0.5254	-0.433	-3.9665	-4.0423	-1.6862	-3.7532	-3.8657	-2.1071	0.7364
4	0.7451	1.1576	0.2189	0.8875	0.003	1.368	1.4993	1.608	2.3792	2.0195	1.2764	1.5636	2.5359	2.9037	1.7455	2.1968	2.9212	0.3935	-1.3276	-1.217	1.3011	-1.6981	-2.1179	-0.4888	-0.2669	-0.3116	-0.1175	-0.224	0.0849	2.8153	-1.2762	0.6236	-1.3437	-1.8832	-1.1198	-2.377	0.4517	-0.1427	0.0692	0.1656	0.3422	-1.2682	0.2436	0.6152	1.5683	0.043	0.2662	-0.6054	-0.4104
5	2.2605	1.8012	2.0655	0.4782	0.6089	3.0697	0.3702	0.24	-1.6144	-0.0009	0.5481	0.5839	1.1831	-0.5402	0.0857	2.2549	1.9495	0.2794	-1.434	-0.6948	-2.1146	2.9682	-4.6382	-0.0268	1.5084	0.8761	1.8378	0.1503	1.5174	1.9586	2.356	0.5384	0.5256	0.069	0.2367	0.9771	0.5095	0.6379	-0.4629	0.0104	0.3708	0.675	-3.0454	-2.9072	-7.7545	-2.7604	-2.6304	-5.0202	1.3203
6	0.4914	1.7352	-1.0791	0.6879	0.578	1.315	-1.413	-0.8252	-3.623	-1.1763	-1.5188	-0.6353	4.5406	2.3893	-4.0787	2.1541	1.4833	3.8036	-2.1776	0.2861	1.284	-0.585	0.3255	-1.3718	-0.0893	1.4099	-0.673	0.4962	-0.1574	1.4978	-2.6637	-1.8186	-5.3819	-1.6084	-1.7877	-3.9487	0.5141	-0.0344	0.9946	0.2794	-0.3877	0.0021	-0.0377	-0.1676	-1.5631	-0.1288	-0.3208	0.3348	0.1722
7	0.5141	-0.4148	-0.8003	0.539	0.6728	-0.1568	-0.2894	-0.5822	-0.9163	-0.4967	0.2766	-1.1522	0.1036	-0.5259	-0.2188	-0.0154	0.0226	0.1612	-0.3909	0.5976	-1.0703	0.133	-0.1434	-0.1443	0.3332	-0.709	-0.7231	0.7321	0.7224	-0.0754	-0.35	-0.275	-1.275	-0.058	-0.2962	0.4235	0.3353	0.4715	0.6437	0.3626	0.5576	0.7461	-0.0773	-0.2621	-0.2601	-0.1005	0.0477	0.0307	0.2614
8	0.261	0.6476	-0.2306	-0.2452	1.1647	0.7344	0.5058	-0.6161	1.7134	-0.3789	0.4108	0.7828	1.5343	0.8175	3.8879	0.5908	0.6376	0.7789	-1.6322	-0.6325	-1.1669	-0.1537	-0.6515	-0.119	-0.061	0.5032	-1.0481	-0.3814	0.3781	0.3478	0.1813	0.0416	-0.8471	0.0836	0.0375	-0.2515	0.5892	-0.558	0.0548	0.372	0.5777	1.1711	-0.5036	-1.3519	-1.3088	-0.6862	-0.555	0.3282	-0.4687
9	0.5765	-0.5894	0.1758	0.5376	0.5002	0.9692	-1.7193	-0.6745	-1.0998	-1.6112	-1.3238	-0.5576	0.9132	0.9931	1.3255	0.2732	-0.4522	0.8948	-0.4731	-0.2381	-0.4531	-0.4458	-0.1624	-1.2611	0.1559	0.2791	-0.0648	0.1451	-0.2637	0.5878	-0.5247	-0.3033	-1.6422	-0.6336	-0.7011	0.0426	-0.2686	-1.0281	0.1414	0.2806	2.1528	0.9943	-0.4085	-0.1792	-0.1416	-0.2806	-0.404	-0.1279	0.4409
10	0.474	-0.5126	0.5678	0.111	0.8509	0.7162	-0.5462	-0.1804	-0.9529	-0.6429	-0.9948	-1.2404	0.8492	1.4574	-0.0028	0.9675	0.4348	0.4278	0.0711	-0.5138	-0.018	-0.3243	0.0619	-0.3216	0.1587	-0.5171	-0.1002	-0.215	0.1522	-0.0937	0.1029	0.0238	-1.0253	-0.036	-0.6993	-0.0705	-0.4806	-1.2013	4.0803	0.6998	-0.3228	1.8696	-0.2574	0.1913	-0.8721	-0.0051	-0.3486	-0.5447	0.4278
11	0.711	0.2589	1.5226	1.0995	0.6093	0.1903	-2.3667	-1.0777	-2.5782	-1.0681	-2.0691	-2.1227	0.5835	-0.8123	0.2135	0.553	0.3634	-0.4989	-0.5846	0.8884	0.4919	-0.7103	-0.9745	0.1931	-0.1208	0.1227	1.1298	0.9733	0.8368	-0.4059	-0.444	-0.9837	-1.2681	-0.0501	0.3973	-0.5444	0.1823	-0.8114	1.7948	0.3411	0.3813	0.1839	-0.8431	-0.2786	-0.483	-0.5223	-0.3318	-1.5525	0.0157
12	0.0296	0.4063	1.0742	0.016	0.0094	-0.8545	-1.0336	0.1662	-1.143	-0.5288	-1.0109	-1.3112	-1.0156	0.4858	-0.5612	-0.4054	-1.6396	-2.0484	0.7202	-0.3774	-1.2592	-0.2368	-0.4116	0.7888	-0.5027	-0.5149	-0.8619	-0.0083	1.5993	0.5752	0.6283	0.7039	-1.295	0.851	1.0423	-0.2113	0.4489	-0.042	0.9354	0.5061	0.6675	0.4319	-2.2589	-2.4815	-3.1705	-2.1413	-2.6023	-1.2767	-0.9111
13	0.7694	1.6165	1.9608	0.4975	-1.0259	0.9827	-9.3209	-9.5459	1.146	-2.3872	-3.5731	-11.1707	0.6944	0.6819	-5.3626	0.9479	0.3175	-1.7136	-0.7354	-0.049	-1.0384	-0.8971	-1.1483	0.2044	0.502	0.0391	0.165	0.0546	-0.0516	1.5889	0.4456	0.1671	-4.4086	0.8968	-0.0408	-0.7214	0.5782	0.6603	1.9207	0.2317	2.077	-0.9787	-21.5754	-21.6761	-17.1663	-16.7814	-16.5815	-14.9437	0.6077
14	2.4671	1.7849	0.8193	1.1337	0.662	0.6964	0.4494	-0.4166	-0.0745	-0.3325	-0.2127	-3.2194	3.3597	3.1617	3.1173	2.5479	1.222	-2.6038	-2.0814	-0.4886	-0.9315	-0.8915	-0.9222	0.0316	1.893	0.8148	1.9777	1.1239	0.3999	0.0735	-0.358	-0.2323	2.079	-0.7916	-0.1316	-0.0982	0.4001	-0.147	2.0842	0.2536	0.9504	-2.4396	-0.447	-0.6305	-4.1195	-1.3127	-1.1657	-2.5281	0.77
15	0.8438	0.6722	0.6275	0.3428	0.1416	0.0505	0.0367	-0.1834	-1.2965	0.1931	-0.6017	1.2745	0.6899	0.3785	1.4715	0.7384	0.7499	-0.2414	-0.9168	-0.9812	-0.8368	-0.7219	-0.2729	-0.1907	0.3271	0.7922	0.1192	0.385	0.473	0.1379	-0.0793	0.1187	-1.4951	-0.2241	-0.1796	0.8537	0.1361	-0.18	-0.3927	0.0404	-0.1548	0.622	-0.7841	-1.1674	-2.2718	-1.0003	-1.2086	-1.6995	0.4834
16	5.5069	6.874	6.9033	4.0576	3.5979	6.1477	-1.0368	0.9283	1.7065	-1.2281	1.9134	0.0481	0.9824	0.0045	1.481	0.8801	-0.21	1.6487	-2.9523	-0.9458	-1.5679	-1.5837	-1.1098	-4.0296	3.2341	4.1739	6.226	2.8036	1.4963	4.7962	-0.7352	-0.3731	-0.5147	-0.3415	1.1359	-0.6382	0.4778	0.9923	-0.4715	-0.0848	0.812	0.7785	-3.0453	-2.9698	-3.2979	-1.6999	-2.4479	-0.5578	2.7631
[truncated: 11 more columns]
